# Supplementary material for: Cancer-associated fibroblasts gene signature: a novel approach to survival prediction and immunotherapy guidance in colon cancer
Source: Front Immunol. 2025 Apr 8;16:1532306. doi: 10.3389/fimmu.2025.1532306 (PMC12011795; doi:10.3389/fimmu.2025.1532306)
Supplement: Supplementary file 2 [file Table2.xlsx]

## Sheet: Table S1(1)
p_val	avg_log2FC	pct.1	pct.2	p_val_adj	cluster	gene
0	2.71091	0.724	0.138	0	0	LTB
0	2.50384	0.437	0.065	0	0	TNFRSF4
0	2.10436	0.531	0.111	0	0	KLRB1
0	2.06034	0.84	0.206	0	0	TRAC
0	1.95276	0.552	0.145	0	0	TRBC1
0	1.91048	0.745	0.16	0	0	CD2
0	1.845	0.454	0.055	0	0	ICOS
0	1.84494	0.577	0.135	0	0	IL7R
0	1.82196	0.393	0.096	0	0	BATF
0	1.78644	0.932	0.769	0	0	SARAF
0	1.78338	0.606	0.109	0	0	SPOCK2
0	1.75236	0.892	0.23	0	0	CD3D
0	1.72109	0.413	0.096	0	0	TNFRSF18
0	1.71629	0.532	0.122	0	0	RORA
0	1.69058	0.701	0.201	0	0	TRBC2
0	1.57204	0.904	0.71	0	0	IL32
0	1.56702	0.727	0.164	0	0	CD3E
0	1.55898	0.9	0.577	0	0	CREM
0	1.5072	0.875	0.52	0	0	ARHGDIB
0	1.46963	0.984	0.893	0	0	BTG1
0	1.46466	0.858	0.685	0	0	S100A4
0	1.42956	0.696	0.427	0	0	LEPROTL1
0	1.31143	0.717	0.208	0	0	CD7
0	1.29848	0.803	0.514	0	0	TSC22D3
0	1.28957	0.565	0.366	0	0	BIRC3
0	1.28131	0.526	0.172	0	0	FYB
0	1.27687	0.777	0.41	0	0	RGS1
0	1.25394	0.276	0.028	0	0	CCR6
0	1.24152	0.504	0.136	0	0	LCK
0	1.23652	0.507	0.174	0	0	RHOH
0	1.23311	0.44	0.182	0	0	NR3C1
0	1.22421	0.53	0.376	0	0	ANKRD12
0	1.21934	0.642	0.318	0	0	GMFG
0	1.2079	0.52	0.216	0	0	CYTIP
0	1.17453	0.807	0.362	0	0	CD52
0	1.16467	0.576	0.346	0	0	IL2RG
0	1.15413	0.38	0.153	0	0	PBXIP1
0	1.14824	0.319	0.067	0	0	TNFRSF25
0	1.14183	0.533	0.318	0	0	STK17B
0	1.14009	0.694	0.295	0	0	PTPRC
0	1.13716	0.329	0.092	0	0	TIGIT
0	1.13574	0.711	0.374	0	0	CORO1A
0	1.11319	0.254	0.058	0	0	CCR7
0	1.10552	0.451	0.107	0	0	CD3G
0	1.10472	0.787	0.399	0	0	CXCR4
0	1.09608	0.528	0.219	0	0	CD69
0	1.06902	0.468	0.338	0	0	ARID5B
0	1.05951	0.498	0.311	0	0	RP11-138A9.1
0	1.05832	0.485	0.181	0	0	FYN
0	1.04795	1	0.993	0	0	B2M
0	1.04253	0.358	0.084	0	0	LAT
0	1.04241	0.458	0.158	0	0	CLEC2D
0	1.04235	0.504	0.203	0	0	EVL
0	1.02128	0.423	0.137	0	0	ITM2A
0	1.0196	0.718	0.668	0	0	FXYD5
0	1.01115	0.367	0.196	0	0	RP11-138A9.2
0	1.00804	0.518	0.388	0	0	CDC42SE2
0	1.00742	0.977	0.613	0	0	SRGN
0	1.00248	0.383	0.186	0	0	SEPT6
0	1.00045	0.427	0.226	0	0	CNOT6L
0	0.988792	0.618	0.446	0	0	ISG20
0	0.981946	0.667	0.571	0	0	YPEL5
0	0.981589	0.533	0.308	0	0	RAC2
0	0.972437	0.323	0.065	0	0	CD6
0	0.962696	0.342	0.148	0	0	AC016831.7
0	0.962487	0.269	0.089	0	0	MAF
0	0.933102	0.433	0.166	0	0	ACAP1
0	0.899743	0.314	0.139	0	0	PIK3IP1
0	0.894507	0.334	0.131	0	0	EVI2A
0	0.880721	0.276	0.11	0	0	CD27
0	0.879879	0.778	0.766	0	0	CIRBP
0	0.875917	0.522	0.268	0	0	SAMSN1
0	0.869451	0.99	0.963	0	0	HLA-A
0	0.86213	0.335	0.086	0	0	CD247
0	0.859095	0.404	0.197	0	0	LIMD2
0	0.835659	0.431	0.246	0	0	GYPC
0	0.824625	0.573	0.263	0	0	CD37
0	0.822356	0.999	0.996	0	0	RPS27
0	0.806663	0.426	0.273	0	0	FNBP1
0	0.806342	0.35	0.145	0	0	GNG2
0	0.79908	0.259	0.067	0	0	TRAT1
0	0.794187	0.462	0.292	0	0	GPSM3
0	0.792996	0.298	0.097	0	0	STAT4
0	0.779085	0.313	0.123	0	0	SH2D2A
0	0.77781	0.403	0.222	0	0	WIPF1
0	0.77355	0.288	0.126	0	0	DOK2
0	0.771236	0.743	0.752	0	0	SOD1
0	0.76846	0.992	0.982	0	0	RPS29
0	0.76123	0.491	0.253	0	0	CD48
0	0.752816	0.67	0.685	0	0	SRSF5
0	0.746514	0.733	0.403	0	0	LAPTM5
0	0.739431	0.26	0.071	0	0	IL2RB
0	0.736185	0.394	0.226	0	0	ARL4C
0	0.73195	0.649	0.635	0	0	SRSF7
0	0.730634	0.866	0.866	0	0	DDX5
0	0.711801	1	0.988	0	0	MALAT1
0	0.706029	0.501	0.289	0	0	CD53
0	0.698913	0.838	0.826	0	0	KLF6
0	0.69608	0.862	0.855	0	0	HLA-E
0	0.688107	0.981	0.954	0	0	HLA-C
0	0.682698	0.89	0.885	0	0	RPL36AL
0	0.676508	0.994	0.982	0	0	RPS25
0	0.674354	0.782	0.774	0	0	GLTSCR2
0	0.648847	0.256	0.101	0	0	SLA
0	0.645522	0.837	0.834	0	0	CALM1
0	0.637019	0.484	0.296	0	0	LSP1
0	0.620804	0.997	0.992	0	0	RPL34
0	0.60954	0.276	0.098	0	0	CD96
0	0.606212	0.966	0.944	0	0	HLA-B
0	0.604327	0.744	0.774	0	0	CCNI
0	0.59792	0.998	0.991	0	0	RPS15A
0	0.589282	0.997	0.987	0	0	EIF1
0	0.587396	0.999	0.995	0	0	EEF1A1
0	0.552223	0.508	0.249	0	0	GPR183
0	0.552154	0.999	0.992	0	0	RPS27A
0	0.536628	1	0.997	0	0	RPLP1
0	0.52017	0.951	0.943	0	0	EEF1D
0	0.503454	1	0.999	0	0	TMSB4X
0	0.499972	0.999	0.994	0	0	RPL21
0	0.461967	0.909	0.924	0	0	PFDN5
0	0.427226	0.951	0.913	0	0	RPL4
0	0.425234	0.995	0.991	0	0	TPT1
0	0.421141	0.999	0.994	0	0	RPL32
0	0.42052	0.999	0.995	0	0	RPL41
0	0.417091	0.994	0.981	0	0	RPL9
0	0.409805	0.998	0.991	0	0	RPL11
0	0.401164	0.998	0.993	0	0	RPS12
0	0.391018	0.987	0.98	0	0	FAU
0	0.389826	1	0.997	0	0	RPL10
0	0.387866	0.996	0.985	0	0	RPL23A
0	0.384309	0.971	0.935	0	0	RPSA
0	0.382228	0.979	0.974	0	0	UBA52
0	0.36462	0.997	0.993	0	0	RPLP2
0	0.363438	0.977	0.971	0	0	H3F3B
0	0.355317	0.999	0.991	0	0	RPS6
0	0.354927	0.997	0.984	0	0	RPL3
0	0.353738	0.998	0.989	0	0	RPL19
0	0.348937	0.999	0.996	0	0	RPL28
0	0.339758	0.993	0.982	0	0	RPL30
0	0.335395	0.995	0.99	0	0	RPS16
0	0.317566	0.186	0.484	0	0	HSPA1B
0	0.294477	1	0.997	0	0	RPL13
0	2.58218	0.684	0.199	0	1	FABP1
0	2.42983	0.805	0.15	0	1	SPINK1
0	2.32743	0.737	0.124	0	1	PIGR
0	2.30116	0.924	0.234	0	1	PHGR1
0	2.19934	0.539	0.1	0	1	OLFM4
0	2.10543	0.979	0.405	0	1	KRT18
0	2.09108	0.925	0.296	0	1	EPCAM
0	2.08926	0.904	0.278	0	1	TSPAN8
0	2.01015	0.976	0.415	0	1	KRT8
0	1.95114	0.915	0.385	0	1	CLDN4
0	1.93425	0.751	0.224	0	1	LCN2
0	1.85816	0.952	0.372	0	1	IFI27
0	1.82845	0.898	0.271	0	1	ELF3
0	1.82239	0.922	0.29	0	1	CD24
0	1.81548	0.929	0.302	0	1	CLDN3
0	1.75095	0.9	0.331	0	1	PERP
0	1.70659	0.778	0.161	0	1	CEACAM6
0	1.70634	0.869	0.311	0	1	FXYD3
0	1.66717	0.782	0.247	0	1	GDF15
0	1.65937	0.312	0.076	0	1	PLA2G2A
0	1.63824	0.876	0.384	0	1	PHLDA2
0	1.63252	0.86	0.262	0	1	GPX2
0	1.61711	0.93	0.295	0	1	LGALS4
0	1.59353	0.765	0.196	0	1	C19orf33
0	1.58346	0.718	0.117	0	1	PRAP1
0	1.49937	0.829	0.216	0	1	CEACAM5
0	1.46542	0.852	0.222	0	1	CLDN7
0	1.45639	0.785	0.211	0	1	SFN
0	1.43711	0.561	0.21	0	1	CKB
0	1.43511	0.93	0.612	0	1	PRDX5
0	1.40983	0.852	0.385	0	1	AREG
0	1.39963	0.851	0.195	0	1	SMIM22
0	1.39848	0.915	0.309	0	1	KRT19
0	1.39757	0.771	0.27	0	1	TM4SF1
0	1.37246	0.875	0.371	0	1	CD9
0	1.36672	0.998	0.903	0	1	S100A6
0	1.27576	0.723	0.178	0	1	GGH
0	1.27226	0.906	0.444	0	1	DSTN
0	1.25725	0.593	0.131	0	1	PDZK1IP1
0	1.2398	0.697	0.107	0	1	DPEP1
0	1.23914	0.87	0.343	0	1	SPINT2
0	1.23697	0.969	0.695	0	1	PPDPF
0	1.23498	0.808	0.214	0	1	S100A14
0	1.23433	0.587	0.088	0	1	KRT20
0	1.23377	0.764	0.288	0	1	SOX4
0	1.22203	0.774	0.168	0	1	MISP
0	1.18425	0.774	0.222	0	1	GPRC5A
0	1.17512	0.858	0.422	0	1	EIF6
0	1.15639	0.728	0.209	0	1	SLC12A2
0	1.14382	0.698	0.225	0	1	ID1
0	1.13943	0.791	0.211	0	1	MGST1
0	1.13794	0.693	0.193	0	1	RND3
0	1.1266	0.925	0.468	0	1	IFITM3
0	1.12364	0.756	0.242	0	1	AHCY
0	1.12292	0.763	0.255	0	1	TNFRSF12A
0	1.11443	0.456	0.117	0	1	C8orf4
0	1.10983	0.935	0.565	0	1	LGALS3
0	1.09473	0.738	0.191	0	1	NQO1
0	1.09087	0.966	0.741	0	1	S100A10
0	1.08687	0.903	0.633	0	1	SLC25A5
0	1.06988	0.387	0.089	0	1	PI3
0	1.06622	0.689	0.137	0	1	FERMT1
0	1.0518	0.84	0.387	0	1	HMGA1
0	1.04178	0.791	0.316	0	1	RRBP1
0	1.03811	0.633	0.172	0	1	SLPI
0	1.036	0.744	0.184	0	1	KLF5
0	1.03391	0.383	0.085	0	1	FGGY
0	1.02219	0.983	0.917	0	1	RPS21
0	1.01508	0.708	0.237	0	1	SDC4
0	1.01478	0.952	0.686	0	1	COX5B
0	1.01477	0.587	0.128	0	1	TRIM31
0	1.00389	0.941	0.633	0	1	GSTP1
0	0.99519	0.785	0.191	0	1	PRSS3
0	0.988348	0.598	0.157	0	1	ADIRF
0	0.986061	0.568	0.138	0	1	EDN1
0	0.978206	0.777	0.258	0	1	ANXA4
0	0.966205	0.845	0.425	0	1	EIF2S2
0	0.964751	0.976	0.892	0	1	ACTG1
0	0.959704	0.283	0.099	0	1	MMP7
0	0.959674	0.915	0.641	0	1	RAC1
0	0.955878	0.681	0.188	0	1	MUC13
0	0.953703	0.746	0.214	0	1	FHL2
0	0.946401	0.881	0.486	0	1	PPA1
0	0.939985	0.732	0.177	0	1	PLPP2
0	0.936818	0.841	0.388	0	1	CYSTM1
0	0.93595	0.913	0.597	0	1	ANXA2
0	0.931793	0.907	0.707	0	1	PSMA7
0	0.926812	0.647	0.137	0	1	ANXA3
0	0.925493	0.809	0.275	0	1	MPST
0	0.924404	0.823	0.381	0	1	CYC1
0	0.924131	0.789	0.295	0	1	PFDN4
0	0.922705	0.855	0.405	0	1	TIMM13
0	0.922585	0.821	0.371	0	1	PHB
0	0.91896	0.894	0.615	0	1	ATP5G3
0	0.907613	0.824	0.39	0	1	H2AFJ
0	0.907276	0.79	0.305	0	1	TMEM141
0	0.905124	0.699	0.14	0	1	CDH17
0	0.904542	0.832	0.274	0	1	TPM1
0	0.902129	0.519	0.107	0	1	ARL14
0	0.898717	0.984	0.994	0	1	MT-CO2
0	0.896463	0.635	0.135	0	1	FAM84A
0	0.896256	0.613	0.127	0	1	ASCL2
0	0.895659	0.544	0.153	0	1	TSPAN1
0	0.89287	0.715	0.162	0	1	CDX1
0	0.8904	0.921	0.647	0	1	ZFAS1
0	0.888901	0.952	0.662	0	1	TXN
0	0.888442	0.605	0.118	0	1	TMC5
0	0.88552	0.804	0.339	0	1	TUBA1C
0	0.881199	0.73	0.247	0	1	S100P
0	0.880283	0.995	0.988	0	1	RPL8
0	0.879936	0.762	0.271	0	1	ATP1B1
0	0.872743	0.708	0.189	0	1	CAMK2N1
0	0.872085	0.746	0.211	0	1	LSR
0	0.870045	0.942	0.823	0	1	SLC25A6
0	0.864994	0.306	0.082	0	1	UBE2C
0	0.864515	0.824	0.427	0	1	C20orf24
0	0.861134	0.696	0.248	0	1	NCOA7
0	0.85762	0.809	0.308	0	1	PCBD1
0	0.85739	0.951	0.973	0	1	MT-ND1
0	0.853834	0.816	0.353	0	1	PDCD5
0	0.847552	0.648	0.17	0	1	ASS1
0	0.839878	0.749	0.182	0	1	RAB25
0	0.835062	0.784	0.339	0	1	RBCK1
0	0.832358	0.866	0.483	0	1	PRDX2
0	0.832062	0.51	0.116	0	1	CEACAM1
0	0.823666	0.854	0.319	0	1	AGR2
0	0.815247	0.451	0.093	0	1	SELENBP1
0	0.814749	0.807	0.276	0	1	PDLIM1
0	0.81416	0.704	0.223	0	1	RCN1
0	0.808741	0.754	0.347	0	1	NME1
0	0.807623	0.688	0.171	0	1	SLC39A4
0	0.806399	0.407	0.169	0	1	TFF1
0	0.80413	0.917	0.606	0	1	UQCRQ
0	0.801873	0.754	0.305	0	1	MRPL12
0	0.80105	0.666	0.146	0	1	CXADR
0	0.799834	0.611	0.168	0	1	EPHA2
0	0.795443	0.725	0.227	0	1	ALDH2
0	0.794885	0.982	0.987	0	1	RPL7
0	0.792941	0.803	0.41	0	1	RHOB
0	0.790944	0.791	0.259	0	1	S100A16
0	0.785827	0.847	0.471	0	1	SNRPE
0	0.784403	0.676	0.152	0	1	KRTCAP3
0	0.783104	0.693	0.164	0	1	PKP3
0	0.781152	0.482	0.052	0	1	KRT23
0	0.776377	0.961	0.981	0	1	MT-CYB
0	0.766492	0.996	0.973	0	1	RPL36
0	0.76492	0.822	0.396	0	1	CHMP4B
0	0.764689	0.77	0.283	0	1	LGALS3BP
0	0.762135	0.925	0.484	0	1	CST3
0	0.758854	0.835	0.465	0	1	ERGIC3
0	0.757801	0.659	0.236	0	1	MYC
0	0.756511	0.982	0.993	0	1	MT-CO3
0	0.756195	0.536	0.239	0	1	HES1
0	0.754841	0.669	0.141	0	1	VIL1
0	0.751763	0.885	0.564	0	1	COX5A
0	0.750538	0.63	0.126	0	1	TSPAN6
0	0.748185	0.799	0.405	0	1	ATP5G1
0	0.747439	0.941	0.844	0	1	CHCHD2
0	0.741956	0.669	0.181	0	1	JUP
0	0.740093	0.839	0.446	0	1	SRI
0	0.73966	0.955	0.719	0	1	TCEB2
0	0.739528	0.741	0.323	0	1	MLEC
0	0.73431	0.865	0.443	0	1	ROMO1
0	0.733947	0.619	0.173	0	1	LMO7
0	0.731918	0.93	0.411	0	1	TFF3
0	0.73177	0.487	0.078	0	1	C10orf99
0	0.730179	0.976	0.993	0	1	MT-ND4
0	0.729489	0.691	0.178	0	1	SPINT1
0	0.728356	0.731	0.203	0	1	TMEM54
0	0.727082	0.502	0.115	0	1	RP11-357H14.17
0	0.723692	0.861	0.505	0	1	VDAC2
0	0.723127	0.608	0.171	0	1	FAM3D
0	0.723078	0.619	0.193	0	1	ERRFI1
0	0.722615	0.687	0.166	0	1	CDH1
0	0.720928	0.9	0.639	0	1	DBI
0	0.720832	0.796	0.374	0	1	DNAJC15
0	0.719777	0.738	0.251	0	1	PGRMC1
0	0.718592	0.6	0.132	0	1	PRSS8
0	0.716457	0.718	0.26	0	1	GGCT
0	0.71268	0.919	0.663	0	1	COX7B
0	0.711629	0.655	0.238	0	1	MDK
0	0.709378	0.658	0.185	0	1	TINAGL1
0	0.707712	0.775	0.301	0	1	AGPAT2
0	0.706421	0.93	0.72	0	1	COX6C
0	0.706405	0.732	0.276	0	1	EBPL
0	0.705845	0.794	0.419	0	1	C1QBP
0	0.703698	0.594	0.187	0	1	CDC42EP5
0	0.703198	0.778	0.311	0	1	PRELID3B
0	0.702982	0.558	0.103	0	1	CDX2
0	0.70149	0.818	0.403	0	1	LSM4
0	0.701298	0.594	0.133	0	1	MYH14
0	0.700029	0.969	0.99	0	1	MT-ND2
0	0.698166	0.895	0.581	0	1	USMG5
0	0.698135	0.722	0.234	0	1	MGST2
0	0.696822	0.549	0.092	0	1	HNF4A
0	0.695243	0.828	0.399	0	1	LINC00493
0	0.693707	0.855	0.464	0	1	CLTA
0	0.693166	0.941	0.786	0	1	ALDOA
0	0.692682	0.863	0.604	0	1	SNRPB
0	0.691582	0.815	0.48	0	1	RANBP1
0	0.691459	0.794	0.358	0	1	ACTN4
0	0.690995	0.684	0.196	0	1	GMDS
0	0.689977	0.542	0.122	0	1	CYP3A5
0	0.688432	0.781	0.353	0	1	PRDX4
0	0.685527	0.653	0.153	0	1	LAD1
0	0.683768	0.852	0.481	0	1	VDAC1
0	0.682895	0.654	0.166	0	1	ABHD11
0	0.68203	0.525	0.067	0	1	PPP1R14D
0	0.677932	0.635	0.139	0	1	ERBB3
0	0.677309	0.81	0.429	0	1	NDUFAB1
0	0.675271	0.633	0.168	0	1	PPP1R1B
0	0.673927	0.875	0.501	0	1	LSM7
0	0.670099	0.871	0.581	0	1	SQSTM1
0	0.669411	0.998	0.996	0	1	RPS18
0	0.668714	0.687	0.285	0	1	TRIB1
0	0.667478	0.856	0.425	0	1	MARCKSL1
0	0.66705	0.706	0.202	0	1	SH3YL1
0	0.665051	0.799	0.331	0	1	CD151
0	0.664238	0.623	0.157	0	1	SOX9
0	0.66416	0.947	0.721	0	1	COX6B1
0	0.663797	0.57	0.091	0	1	IFT172
0	0.663644	0.77	0.398	0	1	RPN2
0	0.663538	0.323	0.013	0	1	RP11-462G2.1
0	0.662609	0.754	0.284	0	1	CISD3
0	0.661558	0.787	0.4	0	1	FBL
0	0.660029	0.913	0.723	0	1	COX6A1
0	0.653771	0.937	0.838	0	1	PPIA
0	0.653159	0.801	0.388	0	1	TKT
0	0.650314	0.301	0.063	0	1	LEFTY1
0	0.648862	0.667	0.18	0	1	ITGA6
0	0.648759	0.853	0.567	0	1	ATP5B
0	0.647548	0.59	0.164	0	1	GPR160
0	0.645029	0.633	0.169	0	1	BIK
0	0.641634	0.513	0.163	0	1	H1F0
0	0.636494	0.69	0.201	0	1	ST14
0	0.633222	0.795	0.406	0	1	ADRM1
0	0.632444	0.755	0.388	0	1	ODC1
0	0.628166	0.826	0.436	0	1	MDH2
0	0.628108	0.84	0.437	0	1	HSBP1
0	0.627118	0.964	0.986	0	1	MT-ATP6
0	0.625541	0.993	0.991	0	1	RPL39
0	0.624972	0.668	0.217	0	1	MRPS35
0	0.624806	0.687	0.235	0	1	DCTPP1
0	0.622923	0.702	0.225	0	1	FAM195A
0	0.620207	0.601	0.134	0	1	USH1C
0	0.619449	0.718	0.285	0	1	NAA20
0	0.619364	0.89	0.555	0	1	SHFM1
0	0.617733	0.512	0.089	0	1	RNF43
0	0.617662	0.673	0.327	0	1	CXCL1
0	0.615803	0.956	0.759	0	1	RPL36A
0	0.61536	0.761	0.333	0	1	ETHE1
0	0.613623	0.712	0.285	0	1	CYB5A
0	0.611393	0.653	0.206	0	1	CCND1
0	0.61026	0.734	0.287	0	1	COA3
0	0.609045	0.73	0.295	0	1	IMPDH2
0	0.608864	0.452	0.101	0	1	LAMC2
0	0.607985	0.476	0.12	0	1	CES2
0	0.606645	0.592	0.142	0	1	C6orf132
0	0.604506	0.459	0.083	0	1	PLCB4
0	0.603569	0.509	0.106	0	1	LURAP1L
0	0.60187	0.81	0.417	0	1	LSM5
0	0.601605	0.693	0.216	0	1	TMEM106C
0	0.601035	0.605	0.137	0	1	MUC3A
0	0.598209	0.975	0.977	0	1	RPS7
0	0.597673	0.803	0.403	0	1	NHP2
0	0.597611	0.537	0.15	0	1	QPRT
0	0.597183	0.653	0.214	0	1	LDLR
0	0.59555	0.719	0.296	0	1	RAB11FIP1
0	0.595328	0.462	0.112	0	1	FOSL1
0	0.594724	0.822	0.454	0	1	SNRPF
0	0.592855	0.654	0.224	0	1	CRLS1
0	0.592233	0.633	0.163	0	1	DSP
0	0.591394	0.846	0.479	0	1	DYNLRB1
0	0.59132	0.412	0.105	0	1	SDCBP2
0	0.591095	0.796	0.433	0	1	BCAP31
0	0.590826	0.595	0.183	0	1	QTRT1
0	0.590525	0.877	0.653	0	1	RAN
0	0.588854	0.983	0.953	0	1	RPLP0
0	0.585183	0.629	0.178	0	1	LLGL2
0	0.585167	0.564	0.162	0	1	LAMB3
0	0.584309	0.629	0.19	0	1	CTTN
0	0.583705	0.879	0.565	0	1	HSPD1
0	0.582206	0.639	0.193	0	1	PON2
0	0.582169	0.778	0.327	0	1	TSC22D1
0	0.580821	0.91	0.638	0	1	ATP5D
0	0.579626	0.739	0.185	0	1	MAL2
0	0.578877	0.684	0.273	0	1	MKKS
0	0.574684	0.55	0.259	0	1	HIST1H4C
0	0.572891	0.732	0.269	0	1	TMEM176B
0	0.572647	0.669	0.226	0	1	UCHL3
0	0.572034	0.884	0.511	0	1	NDUFB7
0	0.571358	0.607	0.197	0	1	SERINC2
0	0.570652	0.443	0.061	0	1	ATP10B
0	0.570524	0.765	0.341	0	1	STOML2
0	0.57032	0.987	0.966	0	1	RPS5
0	0.569184	0.703	0.279	0	1	CD46
0	0.568953	0.806	0.431	0	1	MGST3
0	0.568782	0.713	0.323	0	1	FDPS
0	0.567968	0.696	0.257	0	1	MRPL13
0	0.564703	0.542	0.103	0	1	EPS8L3
0	0.564412	0.768	0.369	0	1	CCT6A
0	0.56401	0.862	0.571	0	1	PRELID1
0	0.56369	0.816	0.454	0	1	CHCHD10
0	0.563237	0.587	0.222	0	1	CKS1B
0	0.561544	0.951	0.884	0	1	COX4I1
0	0.561351	0.895	0.573	0	1	ATP5I
0	0.561292	0.927	0.739	0	1	TPI1
0	0.560343	0.527	0.086	0	1	PARD6B
0	0.559831	0.715	0.28	0	1	ZNF593
0	0.558193	0.599	0.141	0	1	AP1M2
0	0.55764	0.564	0.178	0	1	SNHG25
0	0.55713	0.794	0.416	0	1	MPC2
0	0.55534	0.918	0.706	0	1	UQCRH
0	0.5543	0.734	0.28	0	1	HEBP2
0	0.554138	0.891	0.593	0	1	ATP5J2
0	0.553312	0.655	0.208	0	1	STARD10
0	0.552955	0.578	0.129	0	1	TMEM45B
0	0.552917	0.959	0.718	0	1	S100A11
0	0.551164	0.546	0.139	0	1	SLC44A4
0	0.551164	0.544	0.129	0	1	PPP1R16A
0	0.550119	0.796	0.357	0	1	C12orf75
0	0.549633	0.521	0.111	0	1	TMPRSS2
0	0.548965	0.704	0.275	0	1	EBP
0	0.548944	0.721	0.304	0	1	MRPS12
0	0.548494	0.739	0.294	0	1	ARPC1A
0	0.548346	0.571	0.131	0	1	STAP2
0	0.548236	0.916	0.753	0	1	NDUFA4
0	0.548007	0.734	0.297	0	1	OLA1
0	0.547579	0.626	0.229	0	1	CDK4
0	0.546724	0.636	0.197	0	1	PDHA1
0	0.546058	0.897	0.598	0	1	NDUFA1
0	0.545904	0.824	0.484	0	1	ATP5C1
0	0.54563	0.599	0.247	0	1	HBEGF
0	0.544054	0.655	0.247	0	1	MRPS26
0	0.543629	0.655	0.211	0	1	SRPK1
0	0.543014	0.637	0.245	0	1	PMEPA1
0	0.542833	0.384	0.06	0	1	TNNC2
0	0.541803	0.795	0.384	0	1	ALKBH7
0	0.540494	0.92	0.75	0	1	CLIC1
0	0.540169	0.921	0.769	0	1	COX7A2
0	0.539979	0.685	0.234	0	1	SPTBN1
0	0.538628	0.707	0.285	0	1	MTCH2
0	0.537437	0.781	0.347	0	1	SMS
0	0.537339	0.7	0.281	0	1	SUCLG1
0	0.537207	0.823	0.448	0	1	POLR1D
0	0.536026	0.821	0.468	0	1	KDELR2
0	0.534637	0.475	0.156	0	1	MUC12
0	0.534033	0.71	0.285	0	1	DPM1
0	0.533473	0.663	0.242	0	1	TSPAN3
0	0.53304	0.998	0.994	0	1	RPS15
0	0.531898	0.587	0.197	0	1	IGFBP2
0	0.531467	0.413	0.091	0	1	C2orf82
0	0.530865	0.564	0.163	0	1	TRAP1
0	0.530747	0.798	0.384	0	1	TXNDC17
0	0.530576	0.711	0.287	0	1	TMEM261
0	0.530532	0.628	0.222	0	1	TOMM40
0	0.530044	0.539	0.134	0	1	ITGB4
0	0.529592	0.784	0.402	0	1	SLIRP
0	0.529509	0.54	0.162	0	1	EPB41L2
0	0.528549	0.753	0.326	0	1	NDUFC1
0	0.528164	0.831	0.524	0	1	PEBP1
0	0.527334	0.789	0.385	0	1	DYNLT1
0	0.526931	0.76	0.447	0	1	STRAP
0	0.525586	0.533	0.174	0	1	SLC2A1
0	0.525354	0.793	0.409	0	1	PFDN2
0	0.524109	0.514	0.132	0	1	EFNB2
0	0.522929	0.569	0.128	0	1	CRB3
0	0.522799	0.591	0.175	0	1	PYCR1
0	0.52257	0.803	0.449	0	1	TUFM
0	0.519338	0.99	0.988	0	1	RPS24
0	0.518935	0.843	0.437	0	1	OCIAD2
0	0.518239	0.709	0.302	0	1	STRA13
0	0.517134	0.579	0.166	0	1	BCL2L1
0	0.516849	0.83	0.518	0	1	PLP2
0	0.516155	0.798	0.43	0	1	SSBP1
0	0.516116	0.704	0.288	0	1	SERPINB6
0	0.515669	0.998	0.995	0	1	RPS2
0	0.515323	0.76	0.407	0	1	CKS2
0	0.515201	0.787	0.367	0	1	C16orf13
0	0.514769	0.711	0.277	0	1	PLEKHJ1
0	0.514239	0.991	0.963	0	1	RPL37A
0	0.514162	0.657	0.198	0	1	SMAGP
0	0.513319	0.569	0.153	0	1	EPS8
0	0.513305	0.759	0.345	0	1	MRPL23
0	0.512732	0.595	0.204	0	1	GCSH
0	0.512505	0.706	0.264	0	1	AP1S1
0	0.511983	0.688	0.266	0	1	HDAC2
0	0.51161	0.662	0.217	0	1	PAFAH1B3
0	0.509994	0.849	0.505	0	1	NDUFS6
0	0.509825	0.545	0.146	0	1	MYO6
0	0.509768	0.656	0.24	0	1	HSD17B12
0	0.509312	0.846	0.504	0	1	ANAPC11
0	0.506671	0.647	0.222	0	1	UQCC3
0	0.505707	0.885	0.671	0	1	SLC25A3
0	0.504383	0.755	0.364	0	1	NAA10
0	0.504375	0.708	0.286	0	1	MCTS1
0	0.503463	0.708	0.259	0	1	TPD52
0	0.503462	0.841	0.476	0	1	IER3
0	0.502937	0.726	0.299	0	1	MRPS33
0	0.502443	0.718	0.299	0	1	LINC00657
0	0.501838	0.637	0.178	0	1	DSG2
0	0.501649	0.746	0.319	0	1	RNF114
0	0.501574	0.736	0.35	0	1	FCGRT
0	0.50092	0.779	0.393	0	1	NDUFB3
0	0.500658	0.944	0.852	0	1	EEF1B2
0	0.500438	0.746	0.343	0	1	MRPS34
0	0.500289	0.349	0.047	0	1	XXbac-BPG32J3.19
0	0.499877	0.587	0.184	0	1	PAICS
0	0.499525	0.56	0.157	0	1	LAPTM4B
0	0.498866	0.703	0.275	0	1	MPLKIP
0	0.496378	0.503	0.12	0	1	EHF
0	0.495811	0.622	0.249	0	1	FDFT1
0	0.495791	0.905	0.58	0	1	MIF
0	0.494373	0.699	0.277	0	1	MMP24-AS1
0	0.492517	0.52	0.168	0	1	HMGB3
0	0.491606	0.672	0.256	0	1	MRPL4
0	0.490412	0.51	0.142	0	1	HOOK2
0	0.489906	0.564	0.154	0	1	ENTPD6
0	0.489813	0.537	0.222	0	1	EMP1
0	0.489525	0.57	0.193	0	1	NAPRT
0	0.489444	0.575	0.169	0	1	DNTTIP1
0	0.488686	0.778	0.438	0	1	MT-ND4L
0	0.48845	0.66	0.235	0	1	SLC52A2
0	0.488297	0.501	0.098	0	1	F2RL1
0	0.488126	0.764	0.36	0	1	C8orf59
0	0.487672	0.695	0.302	0	1	ESD
0	0.486437	0.693	0.276	0	1	EI24
0	0.485459	0.708	0.303	0	1	KLF4
0	0.485248	0.593	0.176	0	1	NET1
0	0.484448	0.627	0.217	0	1	BZW2
0	0.483307	0.857	0.587	0	1	PTGES3
0	0.482174	0.773	0.445	0	1	EIF5A
0	0.482061	0.836	0.478	0	1	NDUFB10
0	0.482004	0.831	0.459	0	1	SEPW1
0	0.481258	0.671	0.257	0	1	CFDP1
0	0.480734	0.618	0.218	0	1	POLD2
0	0.480355	0.59	0.185	0	1	DKC1
0	0.478994	0.896	0.704	0	1	POMP
0	0.478472	0.753	0.332	0	1	NUDT4
0	0.478093	0.361	0.075	0	1	TRPM4
0	0.47766	0.774	0.358	0	1	MRPL14
0	0.476932	0.856	0.53	0	1	HN1
0	0.476448	0.705	0.348	0	1	ATF3
0	0.476201	0.683	0.262	0	1	HDGF
0	0.473352	0.787	0.385	0	1	ACP1
0	0.471505	0.668	0.251	0	1	COA4
0	0.471067	0.377	0.091	0	1	GJB3
0	0.469134	0.985	0.962	0	1	RPL7A
0	0.468963	0.463	0.106	0	1	TRIB3
0	0.467702	0.71	0.296	0	1	LYPLA1
0	0.467483	0.674	0.25	0	1	METTL5
0	0.465557	0.723	0.341	0	1	CCT2
0	0.465469	0.469	0.17	0	1	PRSS23
0	0.465465	0.636	0.242	0	1	PPA2
0	0.464348	0.573	0.172	0	1	ZNF703
0	0.463811	0.754	0.359	0	1	UQCRC1
0	0.463242	0.591	0.226	0	1	C20orf27
0	0.462817	0.571	0.184	0	1	BACE2
0	0.462704	0.791	0.445	0	1	UQCRFS1
0	0.460811	0.723	0.321	0	1	ADI1
0	0.459695	0.762	0.39	0	1	CCT3
0	0.459265	0.994	0.99	0	1	RPS3
0	0.458803	0.842	0.493	0	1	YWHAE
0	0.458444	0.923	0.689	0	1	HSPE1
0	0.457497	0.842	0.527	0	1	P4HB
0	0.456536	0.674	0.272	0	1	MRPL36
0	0.455862	0.806	0.458	0	1	SRP9
0	0.454329	0.545	0.141	0	1	TRIM2
0	0.454081	0.51	0.115	0	1	SORD
0	0.453904	0.629	0.199	0	1	CHPT1
0	0.453841	0.776	0.385	0	1	MORF4L2
0	0.451992	0.445	0.064	0	1	ARSE
0	0.451555	0.635	0.235	0	1	EBNA1BP2
0	0.451427	0.521	0.144	0	1	GALE
0	0.449578	0.493	0.105	0	1	RP11-532F12.5
0	0.449379	0.727	0.331	0	1	PSMB5
0	0.448687	0.447	0.101	0	1	PRR15
0	0.448021	0.617	0.242	0	1	NME4
0	0.447091	0.472	0.143	0	1	DST
0	0.446659	0.737	0.342	0	1	SLC25A39
0	0.445314	0.854	0.527	0	1	SCAND1
0	0.444948	0.473	0.106	0	1	LACTB2
0	0.444499	0.552	0.189	0	1	C19orf48
0	0.444266	0.836	0.492	0	1	GADD45GIP1
0	0.442762	0.783	0.4	0	1	C19orf70
0	0.44008	0.716	0.328	0	1	IGBP1
0	0.439621	0.343	0.085	0	1	LINC01133
0	0.439117	0.583	0.201	0	1	COMTD1
0	0.438602	0.668	0.289	0	1	DDAH2
0	0.438358	0.643	0.216	0	1	CEBPG
0	0.438155	0.991	0.978	0	1	RPL29
0	0.437409	0.442	0.098	0	1	FUT3
0	0.43696	0.744	0.337	0	1	MLF2
0	0.435522	0.302	0.071	0	1	SEMA3B
0	0.435442	0.629	0.175	0	1	ACSL5
0	0.435149	0.434	0.106	0	1	PRR15L
0	0.434939	0.481	0.113	0	1	SNHG18
0	0.434397	0.524	0.169	0	1	PSMG1
0	0.434332	0.901	0.657	0	1	SEC61G
0	0.434261	0.582	0.181	0	1	CMAS
0	0.434124	0.375	0.063	0	1	NOX1
0	0.432254	0.852	0.506	0	1	C11orf31
0	0.43138	0.636	0.265	0	1	ITPA
0	0.431276	0.811	0.447	0	1	SNHG8
0	0.429508	0.339	0.065	0	1	PROM1
0	0.427949	0.696	0.296	0	1	CNIH4
0	0.426635	0.32	0.102	0	1	SLC6A8
0	0.426273	0.376	0.124	0	1	CENPW
0	0.426101	0.638	0.256	0	1	CPNE1
0	0.425945	0.475	0.095	0	1	RHPN2
0	0.425519	0.999	0.989	0	1	TMSB10
0	0.425337	0.355	0.055	0	1	FAM3B
0	0.424876	0.45	0.101	0	1	SOWAHC
0	0.424492	0.731	0.329	0	1	POLR2I
0	0.424312	0.573	0.171	0	1	MAPK13
0	0.423901	0.998	0.997	0	1	RPS19
0	0.422943	0.623	0.238	0	1	PVRL2
0	0.422209	0.728	0.319	0	1	THOC7
0	0.421953	0.805	0.442	0	1	H2AFY
0	0.698478	0.799	0.583	0	1	LDHB
0	0.420993	0.695	0.313	0	1	HSD17B11
0	0.420704	0.6	0.209	0	1	MSRB2
0	0.420702	0.429	0.127	0	1	MALL
0	0.420453	0.748	0.352	0	1	KDELR1
0	0.419744	0.844	0.513	0	1	NDUFB9
0	0.419643	0.708	0.288	0	1	STAU1
0	0.419402	0.827	0.518	0	1	TUBB4B
0	0.417948	0.291	0.06	0	1	PCCA
0	0.417795	0.367	0.094	0	1	ZG16B
0	0.41738	0.738	0.345	0	1	HNRNPAB
0	0.417125	0.827	0.499	0	1	ATP5H
0	0.416691	0.532	0.135	0	1	TMEM98
0	0.41556	0.826	0.482	0	1	TCEB1
0	0.415502	0.67	0.263	0	1	TAX1BP3
0	0.415375	0.589	0.193	0	1	MRPL15
0	0.415359	0.621	0.208	0	1	FAM60A
0	0.415318	0.685	0.318	0	1	CCT5
0	0.415169	0.526	0.135	0	1	RASSF7
0	0.41481	0.902	0.729	0	1	CYCS
0	0.412984	0.955	0.924	0	1	NACA
0	0.412646	0.775	0.408	0	1	FABP5
0	0.4124	0.731	0.391	0	1	NR4A1
0	0.412258	0.846	0.522	0	1	ATPIF1
0	0.411482	0.626	0.245	0	1	MRPL3
0	0.411455	0.549	0.15	0	1	STX3
0	0.410356	0.414	0.089	0	1	CCDC64B
0	0.40947	0.265	0.068	0	1	PCK1
0	0.408877	0.693	0.288	0	1	APP
0	0.408713	0.77	0.403	0	1	SERPINB1
0	0.408316	0.572	0.188	0	1	DTD1
0	0.408147	0.828	0.515	0	1	EIF1AX
0	0.408073	0.794	0.45	0	1	SNRPB2
0	0.408033	0.789	0.429	0	1	RALY
0	0.407868	0.841	0.553	0	1	ATP5J
0	0.407426	0.573	0.216	0	1	NPM3
0	0.407187	0.472	0.102	0	1	EPHB2
0	0.406759	0.495	0.151	0	1	EFNA1
0	0.406662	0.53	0.159	0	1	C8orf33
0	0.405994	0.985	0.958	0	1	GAPDH
0	0.405436	0.664	0.255	0	1	CYB5B
0	0.404695	0.779	0.425	0	1	TALDO1
0	0.404529	0.796	0.426	0	1	CBX3
0	0.404069	0.461	0.119	0	1	USP53
0	0.404053	0.39	0.1	0	1	LIPH
0	0.403854	0.541	0.157	0	1	CTBP2
0	0.403184	0.542	0.149	0	1	CENPV
0	0.402414	0.72	0.347	0	1	HSD17B10
0	0.402305	0.609	0.222	0	1	EIF3B
0	0.402212	0.78	0.398	0	1	MRPL57
0	0.400645	0.676	0.278	0	1	NDUFA8
0	0.400133	0.457	0.126	0	1	CCDC34
0	0.398992	0.668	0.241	0	1	HTATIP2
0	0.398983	0.828	0.499	0	1	ZNF706
0	0.398116	0.534	0.155	0	1	CERS6
0	0.397671	0.31	0.125	0	1	PRAC1
0	0.397471	0.733	0.382	0	1	PA2G4
0	0.397139	0.829	0.503	0	1	MINOS1
0	0.397036	0.486	0.126	0	1	TST
0	0.396878	0.68	0.293	0	1	GLRX3
0	0.396722	0.844	0.536	0	1	SF3B6
0	0.396591	0.519	0.151	0	1	AC013461.1
0	0.396515	0.465	0.101	0	1	C1orf106
0	0.396389	0.45	0.105	0	1	POF1B
0	0.395901	0.48	0.14	0	1	NTHL1
0	0.395534	0.676	0.222	0	1	NDFIP2
0	0.39551	0.457	0.092	0	1	PKP2
0	0.395057	0.626	0.26	0	1	BOLA3
0	0.394973	0.601	0.209	0	1	COA6
0	0.394874	0.802	0.435	0	1	DEK
0	0.394302	0.585	0.252	0	1	TMEM176A
0	0.393836	0.704	0.341	0	1	NOP56
0	0.393429	0.84	0.535	0	1	BSG
0	0.393115	0.668	0.246	0	1	GID8
0	0.392482	0.444	0.096	0	1	CEBPA
0	0.391888	0.686	0.309	0	1	ETS2
0	0.391694	0.805	0.466	0	1	MRPL51
0	0.390785	0.488	0.122	0	1	MEST
0	0.389351	0.472	0.107	0	1	ZDHHC9
0	0.389277	0.431	0.098	0	1	KCNK1
0	0.388943	0.482	0.128	0	1	PLEK2
0	0.388146	0.428	0.066	0	1	KIAA0226L
0	0.387673	0.884	0.631	0	1	PRDX1
0	0.387362	0.529	0.143	0	1	PAWR
0	0.387323	0.571	0.186	0	1	CTNND1
0	0.387223	0.866	0.575	0	1	TSPO
0	0.386323	0.678	0.281	0	1	MRPL32
0	0.385913	0.529	0.165	0	1	HADH
0	0.385798	0.722	0.337	0	1	PHB2
0	0.385545	0.849	0.592	0	1	PSMB1
0	0.385436	0.527	0.145	0	1	HIBADH
0	0.384528	0.505	0.176	0	1	APIP
0	0.383852	0.44	0.144	0	1	MSMO1
0	0.383561	0.498	0.151	0	1	MACROD1
0	0.383329	0.619	0.236	0	1	NDUFS2
0	0.383011	0.847	0.559	0	1	SNRPG
0	0.382732	0.842	0.529	0	1	NDUFB4
0	0.382089	0.787	0.434	0	1	ATP1A1
0	0.381378	0.441	0.105	0	1	TRABD2A
0	0.380029	0.307	0.024	0	1	FABP6
0	0.379461	0.785	0.438	0	1	RSL1D1
0	0.378717	0.703	0.343	0	1	CCT7
0	0.378652	0.52	0.14	0	1	AKAP1
0	0.378477	0.991	0.98	0	1	RPL18
0	0.377583	0.45	0.121	0	1	HEPH
0	0.377578	0.326	0.062	0	1	TOX3
0	0.377078	0.51	0.148	0	1	MLLT4
0	0.37642	0.341	0.098	0	1	PRSS22
0	0.375742	0.444	0.105	0	1	OCLN
0	0.37449	0.608	0.234	0	1	CISD1
0	0.373861	0.48	0.129	0	1	BAIAP2L1
0	0.373806	0.373	0.091	0	1	C6orf222
0	0.373742	0.482	0.138	0	1	KIF9
0	0.373728	0.74	0.395	0	1	IDH2
0	0.373325	0.717	0.326	0	1	ECHS1
0	0.37332	0.584	0.214	0	1	ABHD12
0	0.372516	0.426	0.106	0	1	PLS1
0	0.372064	0.442	0.102	0	1	FAT1
0	0.372014	0.661	0.28	0	1	DDRGK1
0	0.371791	0.469	0.099	0	1	CHMP4C
0	0.370771	0.569	0.201	0	1	GIPC1
0	0.370144	0.529	0.16	0	1	ATIC
0	0.37009	0.543	0.168	0	1	PLBD1
0	0.369967	0.719	0.337	0	1	COMT
0	0.369443	0.783	0.418	0	1	BANF1
0	0.369398	0.652	0.246	0	1	TRAF4
0	0.369136	0.785	0.45	0	1	EIF3M
0	0.368233	0.402	0.091	0	1	ANO9
0	0.36788	0.584	0.19	0	1	GTF2F2
0	0.367406	0.534	0.167	0	1	IFRD2
0	0.366803	0.369	0.057	0	1	AZGP1
0	0.366507	0.989	0.972	0	1	RPL14
0	0.366291	0.552	0.177	0	1	NOP16
0	0.365708	0.477	0.134	0	1	EPS8L2
0	0.365262	0.585	0.235	0	1	TMBIM1
0	0.364632	0.404	0.099	0	1	CDCA7
0	0.364595	0.323	0.092	0	1	MAD2L1
0	0.364116	0.503	0.148	0	1	TNFRSF21
0	0.363403	0.82	0.516	0	1	TMED2
0	0.36321	0.362	0.073	0	1	TRIM15
0	0.363168	0.517	0.143	0	1	DDR1
0	0.363012	0.517	0.177	0	1	SCD
0	0.362431	0.406	0.076	0	1	GJB1
0	0.362337	0.647	0.253	0	1	CTNNA1
0	0.362281	0.396	0.128	0	1	ABCC3
0	0.362261	0.711	0.343	0	1	HM13
0	0.361386	0.598	0.216	0	1	NIFK
0	0.360914	0.772	0.431	0	1	PSMA2
0	0.360825	0.819	0.49	0	1	FAM96B
0	0.360575	0.807	0.478	0	1	RHEB
0	0.360257	0.728	0.353	0	1	NUTF2
0	0.359637	0.66	0.262	0	1	CAPN1
0	0.35887	0.495	0.166	0	1	ASL
0	0.358691	0.583	0.203	0	1	SLC1A5
0	0.356722	0.601	0.219	0	1	EPN1
0	0.356258	0.683	0.316	0	1	NDUFV1
0	0.355153	0.674	0.281	0	1	AIMP1
0	0.354911	0.251	0.049	0	1	NKD1
0	0.354472	0.658	0.258	0	1	TIMM17B
0	0.354312	0.614	0.228	0	1	ASPH
0	0.354007	0.672	0.295	0	1	MRPL11
0	0.353958	0.56	0.23	0	1	PLEC
0	0.353809	0.475	0.123	0	1	EFNB1
0	0.353697	0.515	0.172	0	1	BBC3
0	0.353338	0.497	0.138	0	1	TBRG4
0	0.353101	0.643	0.243	0	1	UBE2V2
0	0.352258	0.548	0.183	0	1	MRPS23
0	0.351915	0.617	0.26	0	1	ISOC2
0	0.351225	0.69	0.32	0	1	FAM162A
0	0.349951	0.845	0.557	0	1	PRR13
0	0.348972	0.272	0.075	0	1	BIRC5
0	0.348601	0.342	0.121	0	1	KIAA0101
0	0.347683	0.538	0.19	0	1	RUVBL2
0	0.347645	0.669	0.32	0	1	PRMT1
0	0.347369	0.603	0.22	0	1	TSEN34
0	0.347281	0.608	0.239	0	1	PFDN6
0	0.347079	0.553	0.199	0	1	GFPT1
0	0.34693	0.761	0.428	0	1	CLTB
0	0.346509	0.358	0.071	0	1	AXIN2
0	0.345885	0.528	0.168	0	1	GSS
0	0.344366	0.695	0.315	0	1	YIF1A
0	0.344343	0.44	0.108	0	1	CASP6
0	0.344107	0.447	0.129	0	1	TMPRSS4
0	0.34405	0.618	0.251	0	1	CEBPD
0	0.343999	0.507	0.156	0	1	MGAT4B
0	0.342811	0.818	0.496	0	1	COX7A2L
0	0.341983	0.624	0.249	0	1	PHF14
0	0.341633	0.541	0.167	0	1	MANBAL
0	0.34143	0.768	0.384	0	1	RAB11A
0	0.341298	0.723	0.377	0	1	SSB
0	0.341215	0.535	0.174	0	1	NDUFAF4
0	0.340239	0.495	0.156	0	1	SSFA2
0	0.340137	0.741	0.35	0	1	DPY30
0	0.339857	0.545	0.203	0	1	TPMT
0	0.339551	0.69	0.32	0	1	LRRC59
0	0.339467	0.268	0.041	0	1	CDHR5
0	0.339384	0.522	0.173	0	1	GOLM1
0	0.339376	0.38	0.127	0	1	HOXB7
0	0.338972	0.629	0.262	0	1	IDH3B
0	0.33881	0.374	0.073	0	1	TJP3
0	0.336982	0.78	0.436	0	1	ANXA11
0	0.336868	0.564	0.209	0	1	GARS
0	0.335762	0.474	0.132	0	1	GALNT3
0	0.335576	0.339	0.067	0	1	AKR1C3
0	0.334439	0.646	0.261	0	1	MTIF3
0	0.334255	0.359	0.099	0	1	GAL
0	0.334247	0.47	0.15	0	1	WDR34
0	0.333967	0.617	0.238	0	1	TPRKB
0	0.333852	0.385	0.085	0	1	CBLC
0	0.332604	0.686	0.319	0	1	XRN2
0	0.332497	0.462	0.122	0	1	HRSP12
0	0.332402	0.537	0.201	0	1	MRPL17
0	0.331791	0.414	0.135	0	1	MCM7
0	0.331213	0.559	0.2	0	1	NDUFAF2
0	0.330497	0.381	0.109	0	1	ETV4
0	0.330341	0.494	0.179	0	1	CDC42EP1
0	0.330316	0.391	0.08	0	1	CLDN1
0	0.329851	0.363	0.075	0	1	GPA33
0	0.329581	0.601	0.208	0	1	NELFCD
0	0.329536	0.677	0.315	0	1	TOB1
0	0.329433	0.78	0.47	0	1	PSMA4
0	0.329146	0.745	0.369	0	1	SYNGR2
0	0.328841	0.506	0.171	0	1	FLNB
0	0.327764	0.392	0.121	0	1	KNOP1
0	0.327746	0.798	0.489	0	1	NDUFC2
0	0.326766	0.618	0.25	0	1	IFITM1
0	0.325092	0.513	0.163	0	1	LTBR
0	0.324807	0.461	0.118	0	1	NFE2L3
0	0.322926	0.514	0.15	0	1	WDR43
0	0.322863	0.453	0.111	0	1	SLCO4A1
0	0.48923	0.999	0.998	0	1	RPL13
0	0.322742	0.334	0.095	0	1	LAMA3
0	0.322602	0.567	0.192	0	1	TWF1
0	0.322184	0.498	0.144	0	1	ESRRA
0	0.322168	0.739	0.382	0	1	UQCRC2
0	0.321129	0.84	0.559	0	1	UXT
0	0.321066	0.922	0.775	0	1	HSP90AB1
0	0.320878	0.515	0.182	0	1	REPIN1
0	0.320857	0.801	0.465	0	1	DDT
0	0.320655	0.535	0.186	0	1	MALSU1
0	0.320308	0.675	0.284	0	1	RAB4A
0	0.32029	0.447	0.129	0	1	TMEM63A
0	0.320146	0.853	0.556	0	1	TBCA
0	0.319984	0.332	0.115	0	1	KLK1
0	0.31939	0.278	0.04	0	1	TM4SF5
0	0.318789	0.361	0.051	0	1	SLC39A5
0	0.318299	0.294	0.083	0	1	UBE2T
0	0.318124	0.69	0.319	0	1	CLNS1A
0	0.317826	0.566	0.207	0	1	EEF1E1
0	0.317442	0.356	0.083	0	1	OVOL1
0	0.317422	0.312	0.056	0	1	FUT2
0	0.317313	0.492	0.157	0	1	FAM210B
0	0.317131	0.748	0.395	0	1	ZC3H15
0	0.317051	0.543	0.18	0	1	MRPL48
0	0.316568	0.427	0.113	0	1	MAP7
0	0.316504	0.505	0.162	0	1	EXOSC4
0	0.316461	0.65	0.259	0	1	DUSP23
0	0.316172	0.317	0.127	0	1	MT1G
0	0.314977	0.499	0.149	0	1	CRYL1
0	0.314847	0.451	0.165	0	1	DTYMK
0	0.314528	0.311	0.056	0	1	AOC1
0	0.314121	0.643	0.272	0	1	ARL2
0	0.313268	0.484	0.146	0	1	HDHD3
0	0.313063	0.996	0.989	0	1	RPL12
0	0.312913	0.667	0.297	0	1	NDUFS3
0	0.312774	0.522	0.18	0	1	NIT2
0	0.312435	0.455	0.129	0	1	AIMP2
0	0.312063	0.439	0.129	0	1	DDAH1
0	0.311408	0.765	0.391	0	1	NENF
0	0.31135	0.526	0.202	0	1	EMP2
0	0.310846	0.666	0.305	0	1	COX20
0	0.310165	0.411	0.115	0	1	CDC25B
0	0.309961	0.52	0.193	0	1	HACD3
0	0.309752	0.623	0.256	0	1	DECR1
0	0.309324	0.388	0.109	0	1	AKR7A3
0	0.309085	0.471	0.16	0	1	SLC22A18
0	0.309022	0.755	0.396	0	1	POLR2F
0	0.308368	0.68	0.306	0	1	PPP2R1A
0	0.308241	0.74	0.379	0	1	CTNNB1
0	0.307766	0.619	0.257	0	1	POLR2H
0	0.307575	0.343	0.128	0	1	SLC40A1
0	0.3074	0.544	0.191	0	1	CETN2
0	0.307117	0.662	0.298	0	1	NDUFA10
0	0.306672	0.816	0.501	0	1	TOMM20
0	0.450235	0.879	0.707	0	1	EIF3E
0	0.306643	0.357	0.075	0	1	PRELID2
0	0.306258	0.479	0.175	0	1	ACOT13
0	0.306193	0.451	0.176	0	1	GOLIM4
0	0.305817	0.475	0.154	0	1	MMAB
0	0.305272	0.427	0.126	0	1	DGAT1
0	0.305252	0.336	0.084	0	1	PDE4C
0	0.305058	0.569	0.208	0	1	NOB1
0	0.30442	0.664	0.292	0	1	MRPS16
0	0.30413	0.728	0.356	0	1	BRI3
0	0.303965	0.379	0.078	0	1	RTKN
0	0.303659	0.414	0.128	0	1	SLC38A5
0	0.303431	0.65	0.287	0	1	GLO1
0	0.303425	0.503	0.192	0	1	IDH1
0	0.303422	0.79	0.442	0	1	CHMP2A
0	0.30319	0.429	0.147	0	1	RAB20
0	0.303156	0.527	0.171	0	1	NAE1
0	0.302025	0.495	0.163	0	1	TXNRD1
0	0.301967	0.449	0.183	0	1	SOD3
0	0.301468	0.422	0.131	0	1	TCF7L2
0	0.301413	0.422	0.115	0	1	ESRP1
0	0.301311	0.755	0.383	0	1	PDCD6
0	0.300841	0.61	0.238	0	1	ZNF511
0	0.300759	0.703	0.326	0	1	MMADHC
0	0.300634	0.588	0.226	0	1	PIN4
0	0.299791	0.702	0.345	0	1	TIMM8B
0	0.299379	0.729	0.377	0	1	ETFB
0	0.299157	0.441	0.121	0	1	SPR
0	0.298954	0.613	0.258	0	1	PSMD14
0	0.298193	0.393	0.11	0	1	MACC1
0	0.298007	0.375	0.094	0	1	SHROOM3
0	0.297326	0.782	0.443	0	1	EIF4A1
0	0.297017	0.477	0.151	0	1	TSPAN15
0	0.296674	0.374	0.129	0	1	ING1
0	0.296146	0.597	0.253	0	1	SNRPA1
0	0.296086	0.602	0.231	0	1	FAM136A
0	0.296022	0.501	0.179	0	1	SDC1
0	0.295842	0.634	0.264	0	1	SNX5
0	0.295656	0.61	0.232	0	1	ARMC10
0	0.295127	0.337	0.13	0	1	METTL12
0	0.294889	0.617	0.258	0	1	NDUFA9
0	0.29477	0.757	0.421	0	1	TMEM147
0	0.294734	0.475	0.15	0	1	BOP1
0	0.294369	0.516	0.163	0	1	GAR1
0	0.293872	0.665	0.292	0	1	NDUFS4
0	0.293698	0.765	0.417	0	1	CANX
0	0.293517	0.504	0.203	0	1	ADM
0	0.293214	0.648	0.307	0	1	EIF4EBP1
0	0.292582	0.394	0.115	0	1	F12
0	0.292438	0.309	0.078	0	1	ANKRD22
0	0.292408	0.491	0.15	0	1	F11R
0	0.292368	0.518	0.177	0	1	MRPL19
0	0.292317	0.529	0.176	0	1	CSNK2A1
0	0.292312	0.302	0.086	0	1	PSAT1
0	0.29205	0.355	0.101	0	1	TMC4
0	0.292034	0.511	0.174	0	1	DDX1
0	0.292025	0.596	0.231	0	1	OSER1
0	0.291982	0.7	0.338	0	1	PYCARD
0	0.291894	0.387	0.087	0	1	FAM83H
0	0.291477	0.644	0.299	0	1	TGFBI
0	0.291122	0.611	0.251	0	1	ANKRD10
0	0.290643	0.606	0.243	0	1	CD320
0	0.290524	0.684	0.35	0	1	PDIA4
0	0.290424	0.413	0.125	0	1	MAFK
0	0.290298	0.63	0.274	0	1	TFG
0	0.290145	0.478	0.183	0	1	GAS6
0	0.289641	0.425	0.106	0	1	SNX7
0	0.28963	0.384	0.105	0	1	ADAP1
0	0.288441	0.449	0.136	0	1	EXOSC5
0	0.288082	0.609	0.226	0	1	TATDN1
0	0.287961	0.372	0.116	0	1	ENC1
0	0.287808	0.594	0.25	0	1	SSRP1
0	0.287764	0.348	0.08	0	1	ITGA2
0	0.287732	0.328	0.118	0	1	AMN
0	0.287649	0.435	0.141	0	1	FH
0	0.287639	0.544	0.194	0	1	SMARCA4
0	0.287064	0.437	0.159	0	1	TDP2
0	0.286991	0.505	0.168	0	1	MTX2
0	0.286578	0.641	0.276	0	1	GPI
0	0.286017	0.568	0.211	0	1	RBM47
0	0.285908	0.647	0.261	0	1	PDCD2
0	0.285895	0.525	0.2	0	1	PLIN3
0	0.285522	0.438	0.139	0	1	PTPRF
0	0.285489	0.57	0.222	0	1	CHCHD3
0	0.285102	0.482	0.157	0	1	RPF2
0	0.284506	0.608	0.258	0	1	SPTSSA
0	0.284209	0.648	0.282	0	1	CHMP2B
0	0.284141	0.346	0.069	0	1	CFTR
0	0.283976	0.393	0.093	0	1	IRF6
0	0.28346	0.627	0.28	0	1	HIGD1A
0	0.283442	0.345	0.085	0	1	GPSM2
0	0.403744	0.861	0.651	0	1	YWHAB
0	0.283379	0.426	0.123	0	1	PNPLA4
0	0.283335	0.377	0.099	0	1	VSNL1
0	0.283167	0.648	0.28	0	1	APOA1BP
0	0.282414	0.702	0.353	0	1	SDHC
0	0.282326	0.78	0.45	0	1	KIF5B
0	0.282276	0.451	0.134	0	1	FKBP9
0	0.282141	0.366	0.077	0	1	MARVELD3
0	0.282034	0.697	0.378	0	1	CCT8
0	0.281818	0.738	0.373	0	1	PGLS
0	0.281578	0.327	0.058	0	1	FGFR4
0	0.281524	0.467	0.144	0	1	NCKAP1
0	0.281501	0.591	0.23	0	1	SUCLG2
0	0.281268	0.451	0.149	0	1	UGDH
0	0.281229	0.304	0.06	0	1	LINC00511
0	0.281148	0.304	0.078	0	1	LIF
0	0.280838	0.725	0.351	0	1	EIF2S3
0	0.280568	0.423	0.109	0	1	TOP1MT
0	0.280417	0.641	0.28	0	1	PNKD
0	0.280132	0.343	0.061	0	1	GRTP1
0	0.27986	0.348	0.075	0	1	NEBL
0	0.279819	0.416	0.125	0	1	CSE1L
0	0.27947	0.72	0.361	0	1	CNPY2
0	0.279203	0.777	0.433	0	1	C4orf48
0	0.279135	0.491	0.169	0	1	SUN1
0	0.27898	0.526	0.191	0	1	FAM213A
0	0.278827	0.256	0.075	0	1	TRIM29
0	0.278615	0.33	0.093	0	1	NOXO1
0	0.278086	0.304	0.093	0	1	HOXB9
0	0.277891	0.637	0.263	0	1	AAMP
0	0.27727	0.3	0.045	0	1	CCL15
0	0.277223	0.552	0.171	0	1	CNN3
0	0.277214	0.747	0.402	0	1	TECR
0	0.276835	0.735	0.388	0	1	TCP1
0	0.276735	0.479	0.217	0	1	PCNA
0	0.276314	0.671	0.279	0	1	PPP1R14B
0	0.276279	0.632	0.275	0	1	TSTA3
0	0.276126	0.761	0.427	0	1	TOMM22
0	0.276077	0.272	0.1	0	1	EPS8L1
0	0.275828	0.36	0.092	0	1	RP11-14N7.2
0	0.275536	0.752	0.396	0	1	RAD23A
0	0.275432	0.44	0.128	0	1	FAM127B
0	0.275167	0.671	0.312	0	1	REXO2
0	0.274904	0.286	0.05	0	1	WBSCR27
0	0.274875	0.635	0.281	0	1	AK2
0	0.27466	0.46	0.163	0	1	VCL
0	0.274355	0.355	0.091	0	1	CYP2S1
0	0.274336	0.328	0.078	0	1	MYEOV
0	0.274318	0.52	0.192	0	1	ALG3
0	0.274285	0.494	0.161	0	1	IPO5
0	0.274109	0.427	0.149	0	1	PLXNB2
0	0.274016	0.493	0.171	0	1	DUS1L
0	0.273942	0.637	0.261	0	1	DNAJC19
0	0.273568	0.746	0.4	0	1	NDUFB5
0	0.273543	0.6	0.238	0	1	DNAJC2
0	0.273236	0.377	0.094	0	1	IGF2BP2
0	0.272937	0.452	0.126	0	1	ZNF664
0	0.272886	0.373	0.104	0	1	TPD52L1
0	0.272824	0.677	0.3	0	1	SYPL1
0	0.272805	0.487	0.186	0	1	WBP5
0	0.272724	0.746	0.404	0	1	PTMS
0	0.272595	0.566	0.224	0	1	PTGES2
0	0.272308	0.567	0.245	0	1	S100A13
0	0.272102	0.322	0.077	0	1	CLRN3
0	0.271929	0.627	0.261	0	1	NT5C3A
0	0.271806	0.697	0.35	0	1	PSMD4
0	0.271564	0.342	0.067	0	1	DOK4
0	0.271543	0.292	0.071	0	1	SULT2B1
0	0.271256	0.78	0.414	0	1	TMEM14C
0	0.270609	0.645	0.284	0	1	QARS
0	0.270389	0.396	0.127	0	1	TRIM16
0	0.270267	0.759	0.42	0	1	PSMB7
0	0.270232	0.601	0.233	0	1	DNPEP
0	0.269911	0.533	0.201	0	1	MCUR1
0	0.269725	0.644	0.276	0	1	TM9SF2
0	0.268308	0.651	0.284	0	1	IDH3G
0	0.268266	0.767	0.41	0	1	RAB2A
0	0.267917	0.563	0.218	0	1	SMIM20
0	0.267899	0.38	0.098	0	1	B3GNT3
0	0.26787	0.696	0.348	0	1	TOP1
0	0.267764	0.336	0.067	0	1	LRRC1
0	0.267196	0.416	0.124	0	1	PTPRK
0	0.266985	0.651	0.296	0	1	SYNCRIP
0	0.266552	0.575	0.206	0	1	EIF2AK1
0	0.266436	0.688	0.347	0	1	NDUFB6
0	0.266148	0.631	0.278	0	1	ALG5
0	0.266089	0.553	0.21	0	1	ADH5
0	0.266083	0.567	0.218	0	1	MRPL37
0	0.265902	0.653	0.326	0	1	PRDX3
0	0.3654	0.989	0.988	0	1	RPS4X
0	0.265635	0.577	0.214	0	1	COPS5
0	0.265558	0.271	0.07	0	1	PDGFA
0	0.265164	0.606	0.288	0	1	BLVRB
0	0.265146	0.333	0.087	0	1	FOXA3
0	0.264949	0.29	0.099	0	1	TCEA3
0	0.264196	0.615	0.239	0	1	PTS
0	0.26389	0.301	0.077	0	1	CAPN8
0	0.262825	0.419	0.109	0	1	RAB3IP
0	0.262724	0.544	0.2	0	1	MLXIP
0	0.262505	0.382	0.116	0	1	TMEM97
0	0.262387	0.529	0.18	0	1	PRPF6
0	0.26209	0.552	0.213	0	1	TIMM50
0	0.26202	0.42	0.144	0	1	WEE1
0	0.262005	0.423	0.123	0	1	ROCK2
0	0.261969	0.503	0.247	0	1	ERO1A
0	0.261853	0.255	0.032	0	1	CLDN23
0	0.261587	0.302	0.036	0	1	DDC
0	0.261471	0.454	0.18	0	1	MGLL
0	0.261388	0.462	0.144	0	1	ICT1
0	0.261327	0.391	0.151	0	1	PYGB
0	0.261018	0.39	0.113	0	1	MYO1D
0	0.26083	0.649	0.293	0	1	KARS
0	0.260489	0.595	0.25	0	1	RPL26L1
0	0.26048	0.398	0.13	0	1	FASN
0	0.260402	0.508	0.175	0	1	ESF1
0	0.260061	0.54	0.192	0	1	ZFAND1
0	0.25991	0.367	0.095	0	1	MET
0	0.259565	0.363	0.1	0	1	KCNQ1
0	0.259331	0.31	0.078	0	1	HOXA10
0	0.259202	0.364	0.105	0	1	ACSS2
0	0.259006	0.283	0.043	0	1	SATB2
0	0.258666	0.462	0.188	0	1	SQLE
0	0.258568	0.544	0.207	0	1	POLDIP2
0	0.258567	0.333	0.091	0	1	ZNF503
0	0.258518	0.657	0.304	0	1	ETFA
0	0.258407	0.711	0.347	0	1	CARHSP1
0	0.258123	0.803	0.449	0	1	ZNHIT1
0	0.257934	0.625	0.264	0	1	NT5C
0	0.348368	0.922	0.818	0	1	HINT1
0	0.25793	0.5	0.177	0	1	SCCPDH
0	0.257804	0.579	0.204	0	1	RPIA
0	0.257278	0.303	0.052	0	1	CKMT1B
0	0.256799	0.631	0.264	0	1	MRPL42
0	0.256581	0.417	0.125	0	1	MYO5B
0	0.25655	0.348	0.073	0	1	RNF128
0	0.256386	0.755	0.443	0	1	LSM3
0	0.256144	0.705	0.345	0	1	NOL7
0	0.255947	0.27	0.053	0	1	KRT80
0	0.25553	0.34	0.077	0	1	KIF16B
0	0.255355	0.628	0.286	0	1	VDAC3
0	0.255262	0.358	0.089	0	1	TUFT1
0	0.254684	0.483	0.174	0	1	SCOC
0	0.254582	0.615	0.255	0	1	SUGT1
0	0.253955	0.553	0.214	0	1	TPD52L2
0	0.253916	0.476	0.155	0	1	ACOT7
0	0.253834	0.433	0.138	0	1	ACTL6A
0	0.25323	0.62	0.279	0	1	MVP
0	0.253093	0.293	0.058	0	1	ELMO3
0	0.253089	0.62	0.262	0	1	DARS
0	0.253054	0.279	0.048	0	1	CPE
0	0.252991	0.339	0.081	0	1	ARHGEF35
0	0.25293	0.319	0.133	0	1	RHOBTB3
0	0.252384	0.386	0.115	0	1	TJP1
0	0.339465	0.554	0.158	0	1	ICA1
0	0.252344	0.482	0.178	0	1	SLC25A1
0	0.251409	0.701	0.351	0	1	C17orf89
0	0.251392	0.585	0.229	0	1	SMIM15
0	0.251212	0.563	0.238	0	1	TIMM10
0	0.250991	0.401	0.107	0	1	SCML1
0	0.250746	0.388	0.106	0	1	SLC2A8
0	0.25063	0.693	0.339	0	1	MRPS15
0	0.250477	0.409	0.125	0	1	ABHD17C
0	0.250222	0.446	0.146	0	1	MAGOHB
0	4.53055	0.432	0.074	0	2	GNLY
0	4.5037	0.963	0.15	0	2	CCL5
0	4.35735	0.858	0.083	0	2	NKG7
0	3.78067	0.827	0.092	0	2	GZMA
0	3.49	0.723	0.129	0	2	GZMB
0	2.95356	0.503	0.017	0	2	GZMH
0	2.81137	0.435	0.029	0	2	IFNG
0	2.78444	0.414	0.026	0	2	GZMK
0	2.59896	0.742	0.146	0	2	CST7
0	2.45473	0.493	0.017	0	2	CD8A
0	2.30287	0.458	0.028	0	2	PRF1
0	2.24485	0.432	0.02	0	2	CTSW
0	2.01145	0.335	0.015	0	2	KLRD1
0	1.8733	0.362	0.057	0	2	HOPX
0	1.85575	0.352	0.02	0	2	CD8B
0	1.72976	0.383	0.049	0	2	LAG3
0	1.69587	0.387	0.05	0	2	AC092580.4
0	1.53055	0.373	0.077	0	2	APOBEC3G
0	1.52657	0.256	0.014	0	2	TRGC2
0	1.485	0.453	0.333	0	2	TUBA4A
0	1.40993	0.38	0.075	0	2	GZMM
0	1.27325	0.357	0.167	0	2	LDLRAD4
0	1.22744	0.669	0.582	0	2	ID2
0	1.17515	0.256	0.028	0	2	SLA2
0	1.15765	0.306	0.076	0	2	SYTL3
0	1.11683	0.311	0.144	0	2	RAB27A
0	1.10635	0.298	0.12	0	2	AKNA
0	1.0829	0.331	0.125	0	2	RUNX3
0	1.05471	0.292	0.081	0	2	PTPN22
0	0.986148	0.614	0.29	0	2	CCL4
0	0.92658	0.252	0.084	0	2	GPR65
0	0.888077	0.272	0.098	0	2	PRKCH
0	0.803091	0.41	0.226	0	2	LCP1
0	0.38182	0.997	0.989	0	2	PTMA
0	5.53046	0.839	0.183	0	3	CCL3L3
0	5.52232	0.869	0.099	0	3	IL1B
0	5.47631	0.901	0.253	0	3	CCL3
0	5.3565	0.947	0.416	0	3	CXCL8
0	5.2147	0.459	0.092	0	3	SPP1
0	4.83521	0.821	0.142	0	3	G0S2
0	4.70505	0.824	0.114	0	3	S100A9
0	4.45137	0.971	0.104	0	3	FCER1G
0	4.36318	0.488	0.125	0	3	APOE
0	4.27856	0.979	0.105	0	3	TYROBP
0	4.14616	0.59	0.023	0	3	S100A8
0	4.06419	0.516	0.055	0	3	C1QA
0	4.03985	0.981	0.503	0	3	SOD2
0	4.02539	0.492	0.054	0	3	C1QB
0	3.9683	0.916	0.262	0	3	LYZ
0	3.89953	0.749	0.169	0	3	CCL4L2
0	3.83113	0.463	0.104	0	3	APOC1
0	3.75002	0.857	0.093	0	3	BCL2A1
0	3.63407	0.688	0.065	0	3	IL1RN
0	3.56585	0.899	0.357	0	3	C15orf48
0	3.52727	0.871	0.039	0	3	AIF1
0	3.46413	0.866	0.372	0	3	CXCL2
0	3.43173	0.97	0.452	0	3	HLA-DRA
0	3.41794	0.891	0.444	0	3	CTSB
0	3.32156	1	0.975	0	3	FTL
0	3.25935	0.842	0.514	0	3	TIMP1
0	3.25368	0.463	0.021	0	3	C1QC
0	3.24992	0.259	0.031	0	3	MMP12
0	3.02995	0.932	0.386	0	3	PLAUR
0	3.0198	0.752	0.128	0	3	CTSL
0	2.91054	0.797	0.424	0	3	CXCL3
0	2.89525	0.686	0.025	0	3	CD14
0	2.87913	0.611	0.196	0	3	EREG
0	2.85407	0.648	0.384	0	3	CCL20
0	2.82224	0.761	0.543	0	3	CTSD
0	2.75244	0.92	0.553	0	3	PSAP
0	2.74665	0.582	0.06	0	3	PTGS2
0	2.68993	1	0.992	0	3	FTH1
0	2.61422	0.894	0.392	0	3	HLA-DRB1
0	2.60119	0.856	0.383	0	3	HLA-DPB1
0	2.59679	0.825	0.328	0	3	GLUL
0	2.5801	0.528	0.085	0	3	RP11-1143G9.4
0	2.56976	0.769	0.167	0	3	CD68
0	2.5533	0.337	0.068	0	3	CCL2
0	2.53646	0.725	0.024	0	3	FCGR2A
0	2.5293	0.906	0.516	0	3	NPC2
0	2.51732	0.846	0.38	0	3	HLA-DPA1
0	2.49972	0.793	0.052	0	3	LST1
0	2.43351	0.916	0.474	0	3	NAMPT
0	2.42287	0.995	0.837	0	3	SAT1
0	2.40304	0.586	0.016	0	3	MS4A6A
0	2.38537	0.942	0.724	0	3	CD74
0	2.3658	0.866	0.37	0	3	TYMP
0	2.34645	0.383	0.033	0	3	IL6
0	2.32171	0.714	0.175	0	3	HLA-DRB5
0	2.29648	0.901	0.639	0	3	GPX1
0	2.2932	0.67	0.029	0	3	PLEK
0	2.29176	0.704	0.168	0	3	HLA-DQA1
0	2.27553	0.854	0.408	0	3	CTSS
0	2.20383	0.403	0.031	0	3	MMP9
0	2.19917	0.967	0.465	0	3	LGALS1
0	2.19277	0.951	0.716	0	3	NFKBIA
0	2.08176	0.474	0.041	0	3	GPNMB
0	2.05957	0.619	0.009	0	3	MS4A7
0	2.0509	0.539	0.021	0	3	FCGR3A
0	2.04255	0.501	0.009	0	3	OLR1
0	2.03062	0.653	0.336	0	3	CTSZ
0	2.00735	0.789	0.326	0	3	NINJ1
0	2.00574	0.786	0.182	0	3	CD83
0	1.98623	0.744	0.418	0	3	GRN
0	1.96171	0.751	0.253	0	3	HLA-DQB1
0	1.92478	0.621	0.162	0	3	SGK1
0	1.85954	0.864	0.411	0	3	ANXA5
0	1.83359	0.714	0.331	0	3	ASAH1
0	1.81777	0.632	0.02	0	3	SPI1
0	1.81065	0.356	0.043	0	3	INHBA
0	1.77801	0.623	0.291	0	3	PPIF
0	1.74753	0.307	0.037	0	3	TNFAIP6
0	1.73383	0.725	0.403	0	3	CAPG
0	1.73153	0.964	0.524	0	3	VIM
0	1.72568	0.41	0.005	0	3	AQP9
0	1.6857	0.66	0.127	0	3	ICAM1
0	1.67836	0.71	0.156	0	3	SERPINA1
0	1.66077	0.446	0.012	0	3	TREM1
0	1.65181	0.547	0.019	0	3	CYBB
0	1.6396	0.685	0.274	0	3	HLA-DMA
0	1.63378	0.497	0.235	0	3	LGMN
0	1.62185	0.506	0.01	0	3	C5AR1
0	1.61033	0.456	0.023	0	3	FAM26F
0	1.60657	0.686	0.337	0	3	MARCKS
0	1.58489	0.501	0.139	0	3	ACP5
0	1.57264	0.641	0.456	0	3	MT2A
0	1.57006	0.308	0.006	0	3	SDS
0	1.56999	0.533	0.095	0	3	HLA-DMB
0	1.56714	0.266	0.002	0	3	FCN1
0	1.5643	0.871	0.618	0	3	CSTB
0	1.55034	0.504	0.036	0	3	CSTA
0	1.53446	0.645	0.242	0	3	NFKB1
0	1.53337	0.51	0.02	0	3	KYNU
0	1.52866	0.368	0.073	0	3	HMOX1
0	1.50243	0.479	0.065	0	3	BASP1
0	1.49591	0.349	0.056	0	3	TNF
0	1.47826	0.574	0.273	0	3	CREG1
0	1.47386	0.407	0.007	0	3	PLA2G7
0	1.46977	0.541	0.129	0	3	ABL2
0	1.46137	0.774	0.44	0	3	CEBPB
0	1.45672	0.463	0.064	0	3	CCRL2
0	1.44724	0.676	0.245	0	3	HIF1A
0	1.43763	0.628	0.348	0	3	PLIN2
0	1.42596	0.452	0.005	0	3	IGSF6
0	1.42052	0.503	0.033	0	3	C1orf162
0	1.41271	0.325	0.007	0	3	IL1A
0	1.41211	0.765	0.453	0	3	GSTO1
0	1.40982	0.445	0.051	0	3	MAFB
0	1.40936	0.42	0.074	0	3	HLA-DQA2
0	1.4066	0.587	0.222	0	3	RNF130
0	1.40168	0.558	0.095	0	3	LY96
0	1.39706	0.476	0.127	0	3	LINC00936
0	1.38912	0.49	0.018	0	3	CD86
0	1.37795	0.695	0.467	0	3	WTAP
0	1.36888	0.497	0.132	0	3	FNIP2
0	1.36659	0.634	0.399	0	3	CTSC
0	1.36024	0.475	0.075	0	3	SNX10
0	1.35735	0.41	0.006	0	3	MS4A4A
0	1.34909	0.534	0.065	0	3	LCP2
0	1.34076	0.492	0.015	0	3	CLEC7A
0	1.34071	0.564	0.098	0	3	STX11
0	1.33875	0.51	0.128	0	3	GK
0	1.33804	0.8	0.355	0	3	EMP3
0	1.33528	0.469	0.069	0	3	TNFAIP2
0	1.33498	0.551	0.058	0	3	RAB31
0	1.32556	0.432	0.24	0	3	PLD3
0	1.31573	0.406	0.016	0	3	SLC11A1
0	1.31449	0.51	0.171	0	3	ATP13A3
0	1.31416	0.636	0.351	0	3	CTSH
0	1.31077	0.397	0.017	0	3	LINC01272
0	1.31001	0.802	0.577	0	3	ATP6V1F
0	1.30457	0.593	0.205	0	3	SERPINB9
0	1.30091	0.488	0.055	0	3	TNFSF13B
0	1.29751	0.431	0.045	0	3	PHACTR1
0	1.27986	0.365	0.004	0	3	CD163
0	1.26919	0.304	0.004	0	3	TREM2
0	1.26152	0.592	0.246	0	3	UPP1
0	1.26131	0.444	0.013	0	3	NCF2
0	1.25758	0.338	0.004	0	3	MSR1
0	1.23208	0.559	0.264	0	3	CXCL16
0	1.21874	0.66	0.478	0	3	CHMP1B
0	1.21781	0.411	0.03	0	3	FGL2
0	1.21131	0.393	0.004	0	3	FPR3
0	1.20662	0.398	0.037	0	3	CPVL
0	1.2059	0.534	0.233	0	3	MXD1
0	1.20291	0.84	0.56	0	3	SDCBP
0	1.19924	0.661	0.348	0	3	LIMS1
0	1.18934	0.489	0.115	0	3	NR4A3
0	1.18859	0.905	0.655	0	3	CD63
0	1.17944	0.643	0.431	0	3	ATOX1
0	1.17732	0.425	0.012	0	3	LILRB4
0	1.17701	0.717	0.435	0	3	CFLAR
0	1.16927	0.371	0.008	0	3	MNDA
0	1.1676	0.329	0.006	0	3	NLRP3
0	1.16477	0.41	0.023	0	3	IFI30
0	1.15588	0.411	0.124	0	3	THAP2
0	1.15345	0.286	0.041	0	3	VCAN
0	0.277617	0.996	0.993	0	1	RPL18A
0	1.14902	0.41	0.045	0	3	RNASE6
0	1.1334	0.415	0.118	0	3	CFD
0	1.12856	0.372	0.018	0	3	SLC16A10
0	1.12712	0.755	0.529	0	3	AP2S1
0	1.11157	0.557	0.292	0	3	GRINA
0	1.11102	0.493	0.141	0	3	ATP6V1B2
0	1.10452	0.583	0.292	0	3	NFKBIZ
0	1.10417	0.423	0.043	0	3	DSE
0	1.10078	0.295	0.003	0	3	CLEC4E
0	1.09463	0.353	0.088	0	3	ACSL1
0	1.09272	0.549	0.26	0	3	PPT1
0	1.09222	0.389	0.198	0	3	DUSP6
0	1.09194	0.265	0.003	0	3	CD300E
0	1.0911	0.565	0.216	0	3	TPP1
0	1.08758	0.314	0.025	0	3	THBD
0	1.08534	0.41	0.044	0	3	SLC7A7
0	1.0851	0.339	0.002	0	3	FPR1
0	1.0842	0.769	0.561	0	3	ATP6V0B
0	1.07572	0.526	0.273	0	3	BNIP3L
0	1.07367	0.398	0.005	0	3	CSF1R
0	1.07281	0.69	0.561	0	3	VAMP8
0	1.067	0.387	0.041	0	3	ABCA1
0	1.06545	0.383	0.008	0	3	ITGAX
0	1.06204	0.49	0.173	0	3	LYN
0	1.05313	0.379	0.146	0	3	LIPA
0	1.04938	0.313	0.019	0	3	MMP19
0	1.04632	0.458	0.129	0	3	PMP22
0	1.04602	0.377	0.005	0	3	PILRA
0	1.04288	0.445	0.116	0	3	MFSD1
0	1.02565	0.658	0.418	0	3	GADD45B
0	1.02021	0.272	0.02	0	3	LGALS2
0	1.02013	0.453	0.251	0	3	VEGFA
0	1.01863	0.546	0.359	0	3	ATP2B1
0	1.01579	0.253	0.041	0	3	TNIP3
0	1.01213	0.448	0.215	0	3	FNDC3B
0	1.01154	0.324	0.006	0	3	MRC1
0	1.00848	0.391	0.011	0	3	HCK
0	1.0065	0.375	0.079	0	3	DRAM1
0	1.0054	0.4	0.023	0	3	LAIR1
0	1.00165	0.372	0.048	0	3	KCTD12
0	0.996082	0.621	0.39	0	3	APLP2
0	0.989674	0.46	0.105	0	3	SAMHD1
0	0.9739	0.303	0.026	0	3	FCGR2B
0	0.973481	0.464	0.275	0	3	STXBP2
0	0.972433	0.574	0.305	0	3	SLC16A3
0	0.959338	0.395	0.097	0	3	PDE4DIP
0	0.957373	0.336	0.01	0	3	MPEG1
0	0.95657	0.404	0.129	0	3	MMP14
0	0.947117	0.328	0.047	0	3	ANPEP
0	0.946204	0.416	0.139	0	3	GNS
0	0.943452	0.735	0.565	0	3	ATP1B3
0	0.940339	0.274	0.002	0	3	CLEC5A
0	0.925483	0.277	0.045	0	3	SDC2
0	0.92255	0.369	0.077	0	3	SLC43A2
0	0.921873	0.328	0.035	0	3	IL4I1
0	0.918859	0.343	0.116	0	3	OTUD1
0	0.912849	0.528	0.284	0	3	MGAT1
0	0.911101	0.48	0.27	0	3	GSN
0	0.906487	0.262	0.003	0	3	VSIG4
0	0.905146	0.467	0.192	0	3	ARL8B
0	0.904338	0.327	0.137	0	3	PLAU
0	0.901928	0.288	0.015	0	3	STAB1
0	0.895127	0.295	0.107	0	3	GBP1
0	0.894079	0.411	0.066	0	3	QKI
0	0.892639	0.313	0.052	0	3	MIR155HG
0	0.88388	0.566	0.35	0	3	PLSCR1
0	0.882182	0.297	0.021	0	3	RNF144B
0	0.874225	0.314	0.006	0	3	CLEC4A
0	0.87192	0.296	0.002	0	3	FCGR1A
0	0.869398	0.351	0.07	0	3	SPHK1
0	0.844437	0.3	0.023	0	3	CD93
0	0.838619	0.347	0.038	0	3	SIRPA
0	0.837695	0.565	0.325	0	3	GRB2
0	0.835409	0.307	0.004	0	3	LILRB2
0	0.831734	0.316	0.039	0	3	OGFRL1
0	0.827264	0.347	0.037	0	3	FAM49A
0	0.825063	0.357	0.041	0	3	SLC31A2
0	0.824107	0.35	0.024	0	3	LY86
0	0.816462	0.369	0.179	0	3	RIPK2
0	0.815365	0.322	0.041	0	3	PIK3AP1
0	0.811164	0.421	0.172	0	3	AP1S2
0	0.807626	0.317	0.072	0	3	GM2A
0	0.805731	0.424	0.115	0	3	GLIPR2
0	0.80175	0.349	0.162	0	3	NUMB
0	0.800882	0.4	0.063	0	3	CD4
0	0.800126	0.313	0.128	0	3	RNF19B
0	0.796883	0.32	0.018	0	3	SLC15A3
0	0.79646	0.342	0.036	0	3	CECR1
0	0.79402	0.304	0.029	0	3	BCAT1
0	0.793732	0.395	0.113	0	3	TIMP2
0	0.790893	0.316	0.122	0	3	DAB2
0	0.784728	0.325	0.057	0	3	NRP2
0	0.783797	0.264	0.005	0	3	TLR2
0	0.782609	0.297	0.049	0	3	C1orf54
0	0.781881	0.586	0.428	0	3	ATP6AP2
0	0.776355	0.293	0.032	0	3	DMXL2
0	0.775451	0.394	0.145	0	3	ELL2
0	0.771752	0.324	0.089	0	3	ZFYVE16
0	0.771069	0.721	0.549	0	3	ARPC5
0	0.769953	0.272	0.039	0	3	SLCO2B1
0	0.766841	0.338	0.082	0	3	RASGEF1B
0	0.766775	0.34	0.082	0	3	MPP1
0	0.765809	0.293	0.009	0	3	EPB41L3
0	0.761935	0.529	0.301	0	3	GNAI2
0	0.757737	0.358	0.107	0	3	SCPEP1
0	0.756813	0.32	0.072	0	3	CD40
0	0.75412	0.838	0.687	0	3	GPX4
0	0.255416	0.765	0.409	0	1	DNPH1
0	0.753168	0.419	0.216	0	3	RNF13
0	0.744312	0.322	0.033	0	3	PLXDC2
0	0.741249	0.296	0.036	0	3	RASSF4
0	0.737834	0.409	0.194	0	3	PEA15
0	0.7328	0.424	0.177	0	3	CASP1
0	0.730016	0.827	0.731	0	3	ATP6V0E1
0	0.722406	0.285	0.014	0	3	CSF2RA
0	0.713466	0.392	0.156	0	3	GNA13
0	0.710863	0.463	0.273	0	3	OAZ2
0	0.703501	0.304	0.017	0	3	CD300A
0	0.703485	0.813	0.705	0	3	PPP1R15A
0	0.69903	0.514	0.309	0	3	KDM6B
0	0.696582	0.363	0.124	0	3	PTPRE
0	0.692509	0.518	0.337	0	3	ATP6V0D1
0	0.688849	0.344	0.158	0	3	NFKBIE
0	0.681344	0.325	0.142	0	3	ATF5
0	0.678706	0.279	0.017	0	3	C3AR1
0	0.677544	0.83	0.704	0	3	RHOA
0	0.673452	0.257	0.01	0	3	FGR
0	0.66703	0.422	0.185	0	3	PFKFB3
0	0.666822	0.314	0.107	0	3	SH3BP5
0	0.663732	0.272	0.045	0	3	IL6R
0	0.661599	0.416	0.168	0	3	ARRB2
0	0.66044	0.342	0.163	0	3	IRF8
0	0.648519	0.351	0.127	0	3	ZNF267
0	0.648496	0.343	0.105	0	3	GPR137B
0	0.644399	0.251	0.014	0	3	ADGRE2
0	0.641324	0.531	0.309	0	3	FLNA
0	0.632941	0.263	0.037	0	3	NRP1
0	0.629682	0.328	0.077	0	3	THEMIS2
0	0.628705	0.251	0.031	0	3	NPL
0	0.612082	0.278	0.063	0	3	SLC43A3
0	0.604984	0.283	0.057	0	3	ADAM8
0	0.602318	0.977	0.945	0	3	SERF2
0	0.599304	0.32	0.134	0	3	LACTB
0	0.59021	0.261	0.054	0	3	RASGRP3
4.71724e-266	0.25121	0.988	0.984	1.17516e-261	1	RPS20
0	0.587382	0.285	0.053	0	3	SH2B3
0	0.586434	0.251	0.045	0	3	EMILIN2
0	0.574508	0.307	0.109	0	3	BLVRA
0	0.572289	0.856	0.782	0	3	ARPC3
0	0.555809	0.332	0.133	0	3	AKR1B1
6.58567e-249	0.27425	0.998	0.997	1.64062e-244	1	RPL13A
0	0.543359	0.26	0.039	0	3	CCDC88A
0	0.535313	0.294	0.046	0	3	LAT2
0	0.533611	0.262	0.065	0	3	TBXAS1
0	0.515604	0.262	0.076	0	3	TSPAN4
0	0.510576	0.318	0.142	0	3	MYO9B
0	0.503825	0.962	0.934	0	3	H3F3A
1.9968e-213	0.262708	0.976	0.971	4.97443e-209	1	RPL6
0	0.49685	0.341	0.086	0	3	FERMT3
0	0.493651	0.365	0.124	0	3	GNA15
0	0.469049	0.261	0.069	0	3	TRAF1
0	0.462939	0.968	0.944	0	3	MYL6
0	0.452823	0.262	0.059	0	3	A2M
0	0.449329	0.367	0.128	0	3	LPXN
0	0.4267	0.278	0.058	0	3	ENG
0	0.375215	0.279	0.054	0	3	HAVCR2
0	0.371315	0.325	0.11	0	3	IL10RA
0	0.342865	0.253	0.053	0	3	PECAM1
0	1.92624	0.952	0.111	0	4	TACSTD2
0	1.7195	0.915	0.085	0	4	KRT7
0	1.64911	0.89	0.101	0	4	REG4
0	1.63926	0.964	0.24	0	4	NPDC1
0	1.52292	0.516	0.048	0	4	TFF2
0	1.40125	0.925	0.272	0	4	ACAA2
0	1.31398	0.697	0.015	0	4	AQP5
0	1.28005	0.622	0.082	0	4	KRT17
0	1.27148	0.882	0.205	0	4	PLAC8
0	1.08963	0.82	0.147	0	4	DSC2
0	1.052	0.939	0.504	0	4	ATP5A1
0	1.01777	0.921	0.37	0	4	SNHG7
0	1.0105	0.913	0.35	0	4	TMED3
0	1.0074	0.649	0.051	0	4	ANXA13
0	1.00137	0.719	0.165	0	4	TESC
0	0.989591	0.516	0.053	0	4	NDUFA4L2
0	0.965262	0.862	0.238	0	4	TSPAN13
0	2.122	0.77	0.227	0	2	CD7
0	0.957981	0.951	0.471	0	4	SRSF9
0	0.942887	0.687	0.193	0	4	HES6
0	1.86408	0.804	0.285	0	2	CD3D
0	0.917069	0.982	0.86	0	4	MT-ND5
0	1.83502	0.74	0.277	0	2	HCST
0	1.74834	0.826	0.384	0	2	CD52
0	0.914612	0.55	0.023	0	4	NMU
0	0.914336	0.98	0.608	0	4	C9orf16
0	1.64627	0.83	0.413	0	2	CXCR4
0	1.58796	0.667	0.236	0	2	TRBC2
0	1.53602	0.602	0.332	0	2	DUSP4
0	0.883889	0.777	0.126	0	4	FAM84B
0	0.866395	0.585	0.109	0	4	CDKN3
0	1.49904	0.727	0.311	0	2	PTPRC
0	1.49611	0.669	0.208	0	2	CD3E
0	0.860862	0.988	0.896	0	4	BTF3
0	1.4767	0.521	0.229	0	2	CLEC2B
0	1.47653	0.578	0.306	0	2	RARRES3
0	1.46643	0.78	0.43	0	2	RGS1
0	1.46224	0.577	0.251	0	2	ALOX5AP
0	1.45561	0.468	0.145	0	2	ITM2A
0	1.4361	0.741	0.387	0	2	CORO1A
0	0.859996	0.825	0.213	0	4	GALNT1
0	1.40429	0.569	0.207	0	2	EVL
0	1.38695	0.712	0.267	0	2	TRAC
0	1.3771	0.847	0.605	0	2	CREM
0	1.35575	0.403	0.084	0	2	CD96
0	1.35115	0.519	0.174	0	2	TRBC1
0	1.34373	0.51	0.194	0	2	FYN
0	1.34078	0.453	0.126	0	2	CD3G
0	1.33306	0.564	0.466	0	2	HMGB2
0	1.3295	0.385	0.163	0	2	KLRB1
0	1.32125	0.708	0.625	0	2	SRSF7
0	1.31422	0.374	0.096	0	2	TIGIT
0	1.30239	0.465	0.174	0	2	CLEC2D
0	1.27605	0.575	0.289	0	2	LSP1
0	0.85043	0.712	0.084	0	4	RAMP1
0	0.844665	1	0.972	0	4	RPL10A
0	1.2249	0.634	0.215	0	2	CD2
0	1.21147	0.629	0.455	0	2	LEPROTL1
0	1.20492	0.569	0.229	0	2	CD69
0	1.19659	0.675	0.607	0	2	COTL1
0	1.18942	0.532	0.28	0	2	SAMSN1
0	1.18307	0.993	0.953	0	2	HLA-C
0	0.826908	0.502	0.1	0	4	WFDC2
0	0.804364	0.771	0.201	0	4	INO80C
0	1.15188	0.981	0.942	0	2	HLA-B
0	1.14924	0.349	0.126	0	2	SH2D2A
0	1.14681	0.7	0.571	0	2	YPEL5
0	1.13635	0.524	0.386	0	2	DUSP2
0	1.13573	0.754	0.54	0	2	TSC22D3
0	1.13098	0.458	0.166	0	2	LCK
0	1.12568	0.347	0.098	0	2	CD247
0	1.1233	0.552	0.317	0	2	RAC2
0	0.798073	0.645	0.259	0	4	NDRG1
0	1.11463	0.628	0.524	0	2	IFITM2
0	0.795851	0.966	0.514	0	4	PHPT1
0	1.1047	0.439	0.18	0	2	ACAP1
0	1.09635	0.286	0.073	0	2	TRAT1
0	1.08722	0.41	0.24	0	2	CNOT6L
0	1.08521	1	0.993	0	2	B2M
0	1.08474	0.994	0.963	0	2	HLA-A
0	0.77136	0.951	0.499	0	4	TMEM123
0	1.0798	0.823	0.55	0	2	ARHGDIB
0	0.763011	0.621	0.055	0	4	CAPS
0	1.04879	0.381	0.151	0	2	GNG2
0	1.02209	0.537	0.367	0	2	IL2RG
0	1.02051	0.433	0.227	0	2	WIPF1
0	1.00317	0.736	0.709	0	2	ZFP36L2
0	0.994736	0.897	0.723	0	2	IL32
0	0.752178	0.793	0.084	0	4	CRIP2
0	0.984215	0.97	0.901	0	2	BTG1
0	0.973074	0.294	0.102	0	2	SLA
0	0.971634	0.688	0.719	0	2	SRSF2
0	0.956539	0.277	0.079	0	2	IL2RB
0	0.947395	0.873	0.853	0	2	HLA-E
0	0.94638	0.301	0.133	0	2	DOK2
0	0.747862	0.949	0.469	0	4	GNB2
0	0.898496	0.855	0.793	0	2	SARAF
0	0.744691	0.745	0.205	0	4	AK1
0	0.878401	0.69	0.738	0	2	PSME1
0	0.874616	0.657	0.533	0	2	TNFAIP3
0	0.83603	0.278	0.113	0	2	STAT4
0	0.822504	0.436	0.25	0	2	CYTIP
0	0.809334	0.917	0.904	0	2	SH3BGRL3
0	0.695166	0.761	0.201	0	4	RABL6
0	0.789263	0.972	0.635	0	2	SRGN
0	0.778877	1	0.999	0	2	TMSB4X
0	0.762158	0.255	0.093	0	2	CD6
0	0.752106	0.908	0.91	0	2	UBB
0	0.734974	0.92	0.922	0	2	UBC
0	0.650892	0.837	0.872	0	2	DDX5
0	0.617581	0.797	0.847	0	2	ARPC2
0	0.613707	0.85	0.893	0	2	RPL36AL
0	0.577817	1	0.989	0	2	MALAT1
0	0.574602	0.979	0.971	0	2	H3F3B
0	0.545387	0.942	0.939	0	2	PFN1
0	0.482164	0.998	0.996	0	2	RPS27
0	0.453168	0.995	0.988	0	2	EIF1
0	0.694245	0.86	0.29	0	4	GTF2I
0	0.69074	0.69	0.148	0	4	IL18
9.03057e-305	1.1188	0.556	0.421	2.2497e-300	2	RGCC
0	0.689292	0.957	0.576	0	4	MTDH
3.3165e-293	0.754625	0.485	0.304	8.26207e-289	2	CD53
1.99669e-287	0.737598	0.528	0.358	4.97416e-283	2	GMFG
1.69505e-279	0.855004	0.379	0.214	4.2227e-275	2	LIMD2
2.23081e-275	0.613003	0.487	0.297	5.5574e-271	2	CD37
1.40382e-274	1.16826	0.512	0.433	3.4972e-270	2	PPP2R5C
0	0.678213	0.653	0.089	0	4	DMKN
1.25142e-272	0.719067	0.268	0.117	3.11753e-268	2	LAT
5.51716e-267	0.957218	0.475	0.341	1.37443e-262	2	STK17B
3.83407e-263	0.310364	0.996	0.992	9.55142e-259	2	RPS15A
1.90226e-247	0.70105	0.387	0.219	4.73892e-243	2	FYB
0	0.6779	0.83	0.267	0	4	RALBP1
3.78801e-231	0.281344	0.978	0.982	9.43668e-227	2	FAU
4.6528e-231	0.331011	0.985	0.984	1.1591e-226	2	RPS29
1.0979e-229	0.451744	0.644	0.439	2.73508e-225	2	LAPTM5
1.34138e-224	0.664387	0.776	0.799	3.34164e-220	2	JUN
0	0.676388	0.945	0.518	0	4	ANP32B
3.90399e-219	0.819765	0.256	0.123	9.72563e-215	2	CD27
3.40577e-215	0.676814	0.202	0.464	8.48446e-211	2	HSPA1B
3.85107e-215	0.720722	0.361	0.212	9.59378e-211	2	NR3C1
0	0.66835	0.667	0.11	0	4	BSPRY
4.47512e-214	0.499459	0.782	0.845	1.11484e-209	2	CALM1
0	0.664407	0.847	0.306	0	4	CCNG1
0	0.663875	0.717	0.148	0	4	TRIOBP
5.43124e-210	0.511939	0.77	0.844	1.35303e-205	2	SUB1
2.08194e-205	0.841134	0.317	0.189	5.18654e-201	2	SEPT1
8.10627e-205	0.773936	0.394	0.264	2.01943e-200	2	GYPC
1.77841e-203	0.603275	0.344	0.188	4.43037e-199	2	SPOCK2
3.44511e-198	0.644869	0.429	0.278	8.58247e-194	2	CD48
7.14532e-195	0.79592	0.634	0.691	1.78004e-190	2	SRSF5
1.59669e-188	0.811168	0.352	0.223	3.97767e-184	2	ZNF331
0	0.661441	0.598	0.1	0	4	BMP4
5.16372e-174	0.748631	0.388	0.274	1.28639e-169	2	MSN
0	0.660846	0.679	0.134	0	4	RAB40B
6.88678e-165	0.379897	0.751	0.715	1.71564e-160	2	S100A4
5.9211e-160	0.311773	0.914	0.951	1.47507e-155	2	EEF1D
1.42926e-150	1.05303	0.53	0.472	3.56058e-146	2	ANXA1
9.45688e-149	0.734171	0.257	0.152	2.3559e-144	2	ETS1
0	0.655573	0.884	0.358	0	4	MPG
0	0.652453	0.999	0.987	0	4	RPL15
3.64671e-141	0.713252	0.352	0.243	9.08467e-137	2	ARL4C
1.37945e-135	0.731614	0.526	0.473	3.43649e-131	2	ISG20
8.71753e-133	0.835169	0.414	0.338	2.17171e-128	2	RP11-138A9.1
0	0.652381	0.773	0.252	0	4	GLRX5
2.85925e-127	0.858804	0.415	0.355	7.12297e-123	2	STK17A
0	0.651767	0.322	0.048	0	4	FCGBP
6.30379e-126	0.719097	0.378	0.291	1.5704e-121	2	FNBP1
7.15019e-125	0.531591	0.674	0.787	1.78126e-120	2	CIRBP
0	0.651037	0.44	0.025	0	4	NXPH4
2.73573e-124	0.531673	0.339	0.225	6.81526e-120	2	RHOH
0	0.643192	0.769	0.212	0	4	ABHD2
0	0.642036	0.985	0.745	0	4	GUK1
1.86237e-118	0.823653	0.448	0.409	4.63953e-114	2	CDC42SE2
6.18035e-115	0.577245	0.255	0.158	1.53965e-110	2	EVI2A
9.13311e-106	0.577758	0.278	0.188	2.27524e-101	2	HCLS1
0	0.637055	0.368	0.015	0	4	MUC5AC
0	0.636401	0.848	0.299	0	4	SPATS2L
3.27881e-101	0.572287	0.252	0.164	8.16817e-97	2	FMNL1
0	0.635864	0.789	0.264	0	4	POP7
1.20723e-100	0.819732	0.482	0.49	3.00745e-96	2	DDX24
2.91554e-98	0.288955	0.867	0.902	7.26319e-94	2	HNRNPA1
4.31283e-98	0.383368	0.77	0.825	1.07441e-93	2	HMGB1
1.09147e-97	0.575791	0.278	0.19	2.71907e-93	2	EVI2B
0	0.632571	0.956	0.547	0	4	MZT2B
2.00735e-96	0.561517	0.624	0.732	5.0007e-92	2	SELK
4.82509e-96	0.765972	0.3	0.219	1.20203e-91	2	RP11-138A9.2
1.27309e-95	0.462454	0.707	0.815	3.17151e-91	2	MYL12A
0	0.630352	0.501	0.029	0	4	VSIG2
3.23235e-91	0.656586	0.745	0.809	8.05242e-87	2	HSPA8
7.05185e-91	0.355218	0.858	0.919	1.75676e-86	2	RPS26
0	0.619562	0.936	0.502	0	4	MRPL41
2.46543e-90	0.614435	0.588	0.702	6.14187e-86	2	HNRNPDL
1.19995e-88	0.30389	0.784	0.877	2.98932e-84	2	ATP5L
0	0.603177	0.592	0.08	0	4	ST3GAL4
5.04219e-86	0.257255	0.22	0.42	1.25611e-81	2	SF3B1
0	0.600205	0.896	0.404	0	4	BAG1
1.64595e-84	0.788778	0.371	0.32	4.10038e-80	2	CRIP1
0	0.593781	0.619	0.094	0	4	CRNDE
1.69733e-83	0.905995	0.42	0.432	4.22838e-79	2	C9orf142
0	0.585449	0.866	0.375	0	4	ARPC5L
0	0.582532	0.875	0.308	0	4	NBL1
0	0.570173	0.897	0.414	0	4	MTCH1
2.45113e-80	0.255856	0.23	0.433	6.10625e-76	2	CAMLG
4.29631e-80	0.288274	0.203	0.387	1.0703e-75	2	USP16
0	0.565421	0.75	0.205	0	4	SDHAF3
2.11865e-79	0.694308	0.309	0.245	5.27798e-75	2	IFI16
0	0.564405	0.738	0.177	0	4	SMAD2
0	0.562604	0.806	0.275	0	4	MAP2K2
2.30616e-76	0.266727	0.175	0.334	5.7451e-72	2	SVIP
0	0.562477	0.723	0.194	0	4	ADAM15
0	0.561922	0.861	0.399	0	4	NANS
1.96334e-74	0.358804	0.757	0.806	4.89106e-70	2	LDHA
1.98678e-74	0.533375	0.381	0.317	4.94947e-70	2	GPSM3
3.23065e-74	0.810041	0.433	0.442	8.0482e-70	2	VAMP2
0	0.56089	0.727	0.211	0	4	CCNB1IP1
0	0.558013	0.927	0.501	0	4	SEC11A
0	0.555035	0.826	0.301	0	4	FBXW5
0	0.554691	0.929	0.499	0	4	EIF4B
3.67658e-72	0.677053	0.555	0.666	9.1591e-68	2	DNAJB6
0	0.551004	0.81	0.27	0	4	NUDT14
3.31923e-71	0.656752	0.532	0.637	8.26888e-67	2	RBM8A
0	0.550562	1	0.97	0	4	RPL37
4.14581e-71	0.266014	0.706	0.793	1.0328e-66	2	ITM2B
5.9563e-71	0.271918	0.212	0.389	1.48383e-66	2	MPHOSPH8
0	0.547171	0.939	0.491	0	4	C6orf48
0	0.545295	0.685	0.151	0	4	FAM91A1
0	0.54345	0.813	0.345	0	4	GADD45A
0	0.542554	0.834	0.311	0	4	IER3IP1
5.99326e-69	0.78428	0.395	0.388	1.49304e-64	2	HLA-F
0	0.541363	0.542	0.044	0	4	RP1-122P22.4
0	0.540326	0.669	0.17	0	4	TJP2
0	0.537631	0.848	0.338	0	4	TM9SF3
0	0.53732	0.665	0.16	0	4	WASL
1.73529e-68	0.315252	0.208	0.382	4.32295e-64	2	AHSA1
2.9042e-68	0.730495	0.408	0.391	7.23494e-64	2	IDS
0	0.534509	0.58	0.103	0	4	CMBL
2.9967e-67	0.492854	0.272	0.195	7.46539e-63	2	RORA
0	0.5324	0.727	0.198	0	4	TPGS2
3.75149e-67	0.253975	0.194	0.354	9.3457e-63	2	CCDC107
0	0.528732	0.491	0.059	0	4	CAV2
3.21384e-66	0.387614	0.668	0.796	8.00632e-62	2	SKP1
0	0.528483	0.775	0.313	0	4	RAD21
4.8204e-65	0.627978	0.256	0.195	1.20086e-60	2	LINC-PINT
0	0.525626	0.746	0.251	0	4	MRPS18B
0	0.518986	0.565	0.085	0	4	ITGB8
4.4192e-64	0.80655	0.379	0.373	1.10091e-59	2	TERF2IP
1.59577e-63	0.296091	0.19	0.348	3.97538e-59	2	SIGIRR
1.75827e-63	0.265367	0.23	0.411	4.38021e-59	2	DNAJC8
0	0.515289	0.663	0.179	0	4	NEK6
0	0.511863	0.796	0.304	0	4	ZDHHC12
0	0.509313	0.857	0.353	0	4	TTC3
4.73643e-62	0.526372	0.584	0.711	1.17994e-57	2	RBM39
5.57632e-62	0.432118	0.629	0.776	1.38917e-57	2	UBE2D3
0	0.508924	0.765	0.262	0	4	DAP
0	0.50811	0.575	0.103	0	4	PHLDA3
0	0.504396	0.699	0.22	0	4	MRPS2
1.42005e-61	0.723644	0.399	0.387	3.53762e-57	2	STK4
1.85321e-60	0.289655	0.224	0.401	4.61672e-56	2	SRP19
0	0.502623	0.595	0.131	0	4	FBXO32
8.63107e-60	0.786488	0.434	0.451	2.15017e-55	2	ELF1
9.819e-60	0.292427	0.198	0.355	2.44611e-55	2	TPR
0	0.501362	0.752	0.25	0	4	SLC44A1
0	0.495794	0.72	0.196	0	4	DNAJC21
0	0.491729	0.632	0.103	0	4	FSCN1
2.06554e-58	0.694044	0.349	0.32	5.14567e-54	2	ICAM3
0	0.491136	0.575	0.092	0	4	EPHB4
0	0.490361	0.871	0.383	0	4	LSM2
0	0.490192	0.802	0.282	0	4	PTBP3
0	0.487195	0.733	0.252	0	4	QSOX1
0	0.486462	0.612	0.154	0	4	HAUS1
0	0.482059	0.791	0.299	0	4	FAM120A
2.90818e-57	0.815047	0.478	0.552	7.24487e-53	2	FAM177A1
0	0.479218	0.435	0.03	0	4	CASC8
0	0.478593	0.91	0.475	0	4	TMEM14B
0	0.47847	0.587	0.123	0	4	SH3GLB2
0	0.4759	0.611	0.119	0	4	AQP3
0	0.468968	0.632	0.163	0	4	DPCD
0	0.467079	0.694	0.217	0	4	LIMA1
1.99559e-55	0.266888	0.263	0.461	4.97142e-51	2	TBCB
2.09825e-55	0.559652	0.559	0.681	5.22716e-51	2	FUS
0	0.466356	0.598	0.13	0	4	SLC35D2
0	0.465912	0.721	0.25	0	4	PSMG3
8.13589e-55	0.301243	0.225	0.392	2.02681e-50	2	PRKAR1A
6.35945e-53	0.716301	0.471	0.497	1.58427e-48	2	REL
8.01875e-53	0.322503	0.144	0.261	1.99763e-48	2	SLC25A26
0	0.463951	0.558	0.135	0	4	IMPA2
0	0.463604	0.837	0.342	0	4	RAD23B
0	0.460372	0.821	0.341	0	4	C7orf50
3.06963e-50	0.337463	0.209	0.363	7.64706e-46	2	TMEM9B
0	0.458399	0.55	0.125	0	4	PITX1
0	0.457631	0.776	0.293	0	4	PFKL
0	0.457626	0.645	0.187	0	4	CDC34
0	0.457048	0.599	0.176	0	4	FAM129B
0	0.456932	0.617	0.156	0	4	MYO10
0	0.449362	0.92	0.453	0	4	POLR2J
3.19834e-49	0.304582	0.18	0.314	7.96771e-45	2	MOB4
4.91341e-49	0.30652	0.301	0.521	1.22403e-44	2	RWDD1
0	0.448946	0.746	0.247	0	4	ZDHHC3
0	0.447394	0.657	0.191	0	4	CLINT1
1.07337e-48	0.489667	0.293	0.243	2.67397e-44	2	TNFRSF1B
1.11161e-48	0.765389	0.409	0.436	2.76924e-44	2	AKAP13
0	0.44595	0.673	0.2	0	4	TRIP6
0	0.445164	0.488	0.068	0	4	ENTPD2
0	0.445088	0.76	0.27	0	4	GDE1
0	0.444566	0.517	0.076	0	4	PBX1
1.50787e-45	0.299525	0.19	0.323	3.75641e-41	2	PHF20
0	0.44123	0.524	0.096	0	4	PLCD3
0	0.438502	0.63	0.165	0	4	INF2
0	0.437526	0.495	0.108	0	4	BAMBI
9.98634e-45	0.28809	0.706	0.827	2.4878e-40	2	SUMO2
1.38414e-44	0.722667	0.404	0.425	3.44818e-40	2	ARID4B
1.66707e-44	0.295347	0.168	0.285	4.15301e-40	2	PCNA
0	0.436585	0.892	0.424	0	4	NSA2
3.27488e-44	0.365503	0.222	0.38	8.15839e-40	2	MEAF6
0	0.436527	0.815	0.328	0	4	PTRHD1
0	0.435707	0.555	0.128	0	4	AK4
0	0.434185	0.75	0.28	0	4	NUDCD2
0	0.433795	0.646	0.189	0	4	FAM46A
0	0.432844	0.567	0.136	0	4	VARS
0	0.431921	0.558	0.121	0	4	PAM
1.09287e-42	0.69027	0.455	0.517	2.72255e-38	2	KMT2E
0	0.431145	0.837	0.379	0	4	WBSCR22
3.37319e-42	0.690406	0.475	0.572	8.40329e-38	2	ARF6
0	0.430129	0.58	0.149	0	4	CRACR2B
4.90178e-42	0.356066	0.211	0.356	1.22113e-37	2	MED4
6.69031e-42	0.304749	0.174	0.292	1.66669e-37	2	AKIRIN2
0	0.428994	0.714	0.244	0	4	ERGIC1
0	0.427451	0.692	0.199	0	4	OARD1
0	0.426829	0.859	0.394	0	4	PDAP1
0	0.424897	0.531	0.127	0	4	ANG
4.97591e-41	0.344653	0.201	0.335	1.2396e-36	2	GCC2
0	0.42466	0.441	0.04	0	4	SBSPON
5.48226e-40	0.27159	0.766	0.841	1.36574e-35	2	KLF6
0	0.424659	0.568	0.144	0	4	NR2F6
0	0.42305	0.452	0.064	0	4	CYP2W1
0	0.417734	0.464	0.028	0	4	C9orf116
0	0.416042	0.759	0.285	0	4	TMUB1
0	0.414488	0.547	0.122	0	4	STXBP6
0	0.41341	0.517	0.116	0	4	SH3BGRL2
0	0.410666	0.637	0.187	0	4	CLPTM1L
0	0.410538	0.519	0.106	0	4	PODXL2
0	0.41	0.544	0.112	0	4	AGRN
6.72746e-36	0.477255	0.362	0.336	1.67594e-31	2	TUBA1A
9.29148e-36	0.378184	0.255	0.419	2.31469e-31	2	SCAF11
4.19497e-35	0.76661	0.817	0.892	1.04505e-30	2	HSP90AA1
6.48159e-35	0.300267	0.205	0.332	1.61469e-30	2	OPTN
0	0.409837	0.69	0.23	0	4	REEP3
0	0.409226	0.692	0.245	0	4	BCL7C
2.39884e-34	0.345298	0.184	0.299	5.97598e-30	2	NR1H2
0	0.408923	0.717	0.25	0	4	MRPS18A
9.20933e-34	0.388913	0.238	0.388	2.29423e-29	2	HNRNPUL1
0	0.408728	0.73	0.25	0	4	APOPT1
2.85851e-33	0.354531	0.213	0.343	7.12113e-29	2	ADAR
0	0.408667	0.517	0.104	0	4	MYOF
3.87238e-33	0.324231	0.174	0.281	9.64688e-29	2	SAFB2
5.12001e-33	0.401134	0.194	0.318	1.2755e-28	2	RNF167
2.28149e-32	0.373363	0.206	0.333	5.68364e-28	2	PPHLN1
6.03291e-32	0.356819	0.647	0.77	1.50292e-27	2	SOD1
0	0.408456	0.288	0.025	0	4	LINC00261
0	0.406377	0.653	0.17	0	4	ABLIM1
4.93418e-31	0.298775	0.162	0.258	1.2292e-26	2	BIRC2
0	0.406321	0.408	0.061	0	4	MSLN
8.67166e-31	0.381436	0.242	0.389	2.16028e-26	2	ARPP19
0	0.40631	0.781	0.298	0	4	TMEM134
0	0.406026	0.403	0.076	0	4	ARRDC4
2.75424e-30	0.35401	0.665	0.768	6.86135e-26	2	ZFP36
6.39124e-30	0.319862	0.174	0.275	1.59219e-25	2	TNRC6B
0	0.40505	0.65	0.207	0	4	BOD1
1.26462e-29	0.660053	0.546	0.672	3.15042e-25	2	DNAJA1
3.65201e-29	0.269099	0.165	0.258	9.09789e-25	2	CD82
0	0.404738	0.514	0.084	0	4	RASEF
4.63327e-29	0.411063	0.564	0.729	1.15424e-24	2	C19orf43
9.32367e-29	0.313894	0.244	0.38	2.32271e-24	2	CSRNP1
0	0.404579	0.47	0.1	0	4	TYMS
6.88635e-28	0.348868	0.317	0.512	1.71553e-23	2	SYF2
8.26147e-28	0.313796	0.216	0.337	2.0581e-23	2	RAP1B
2.13571e-27	0.339374	0.226	0.348	5.32047e-23	2	PIM1
0	0.404572	0.641	0.137	0	4	SLC9A3R2
0	0.404477	0.534	0.109	0	4	GALNT7
0	0.402282	0.58	0.155	0	4	CLCN3
1.44897e-26	0.705816	0.35	0.369	3.60967e-22	2	PDCD4
3.64464e-26	0.435382	0.277	0.247	9.07953e-22	2	GLIPR1
6.46113e-26	0.465927	0.529	0.675	1.6096e-21	2	HNRNPA0
2.71667e-25	0.416994	0.254	0.222	6.76777e-21	2	SEPT6
2.65808e-24	0.316606	0.325	0.489	6.62181e-20	2	PMAIP1
0	0.401325	0.457	0.091	0	4	LINC01207
3.73876e-23	0.419405	0.203	0.315	9.31399e-19	2	PMF1
0	0.400846	0.707	0.244	0	4	COQ4
0	0.39893	0.508	0.1	0	4	CITED4
1.14912e-22	0.384818	0.28	0.437	2.86268e-18	2	PPP2CA
0	0.397567	0.501	0.11	0	4	KIAA1522
0	0.396559	0.447	0.081	0	4	ITGA3
0	0.396143	0.513	0.159	0	4	HIST1H2AC
1.00947e-21	0.296789	0.375	0.599	2.51478e-17	2	UBXN1
1.8266e-21	0.417436	0.29	0.455	4.55044e-17	2	GSPT1
0	0.393626	0.649	0.197	0	4	NUDT3
0	0.393125	0.458	0.052	0	4	FIBCD1
0	0.391751	0.513	0.1	0	4	METRN
2.57446e-20	0.338782	0.209	0.311	6.4135e-16	2	HEXIM1
0	0.391664	0.743	0.28	0	4	KLF3
4.18853e-20	0.396209	0.204	0.309	1.04345e-15	2	IK
1.05155e-19	0.570434	0.477	0.609	2.61961e-15	2	TMEM50A
0	0.389844	0.805	0.338	0	4	AZIN1
0	0.388804	0.686	0.245	0	4	HMG20B
1.56757e-19	0.432925	0.22	0.333	3.90513e-15	2	AKIRIN1
1.77221e-19	0.430063	0.191	0.288	4.41492e-15	2	DCTN6
0	0.388527	0.766	0.293	0	4	CARD19
7.91727e-19	0.289463	0.579	0.762	1.97235e-14	2	HSPE1
1.13236e-18	0.588428	0.263	0.259	2.82094e-14	2	RHOF
0	0.388218	0.496	0.092	0	4	CDCA7L
0	0.388027	0.776	0.329	0	4	APEX1
0	0.386787	0.386	0.032	0	4	RAP1GAP
5.53284e-18	0.396143	0.257	0.385	1.37834e-13	2	WHSC1L1
0	0.385261	0.631	0.178	0	4	PRRC2A
0	0.385044	0.639	0.216	0	4	CHPF
8.57284e-18	0.335909	0.178	0.262	2.13567e-13	2	ANP32E
1.20103e-17	0.976504	0.322	0.448	2.99201e-13	2	HSPA1A
2.61028e-17	0.410024	0.298	0.453	6.50274e-13	2	RSRC2
3.08651e-17	0.41395	0.189	0.28	7.68911e-13	2	DR1
0	0.384992	0.788	0.324	0	4	YIPF3
0	0.384964	0.37	0.086	0	4	CA9
0	0.384392	0.446	0.088	0	4	S100A2
6.97324e-17	0.39723	0.193	0.285	1.73717e-12	2	PPP1R12A
7.52815e-17	0.508058	0.366	0.552	1.87541e-12	2	CACYBP
0	0.383634	0.583	0.16	0	4	NSMCE2
1.14914e-16	0.422387	0.326	0.506	2.86273e-12	2	SYAP1
0	0.383616	0.879	0.379	0	4	TSTD1
2.16733e-16	0.476405	0.264	0.401	5.39925e-12	2	BCLAF1
2.63696e-16	0.337011	0.32	0.486	6.56919e-12	2	IDH2
3.03705e-16	0.481772	0.285	0.267	7.56589e-12	2	RPS4Y1
0	0.383588	0.663	0.217	0	4	FAM207A
6.82305e-16	0.439612	0.176	0.257	1.69976e-11	2	CHORDC1
9.56077e-16	0.31531	0.376	0.577	2.38178e-11	2	SF1
1.26561e-15	0.449672	0.26	0.39	3.15288e-11	2	SLTM
[truncated: 10,320 more rows]
